# Supplementary material for: Artificial intelligence-based computational framework for drug-target prioritization and inference of novel repositionable drugs for Alzheimer’s disease
Source: Alzheimers Res Ther. 2021 May 3;13:92. doi: 10.1186/s13195-021-00826-3 (PMC8091739; doi:10.1186/s13195-021-00826-3)
Supplement: Supplementary file 2 — Additional file 2 A list of potential therapeutic targets for Alzheimer’s disease. [file 13195_2021_826_MOESM2_ESM.xlsx]

## Sheet: Prediction_results_for_putative
Supplementaty Table 1. list of potential therapeutic targets for Alzheimer's disease
Gene	Mean values of class probability of "drug target" class	Mean values of class probability of "non-drug target" class
DLG4	0.998586	0.00141368
PLCG1	0.997745	0.00225516
EGFR	0.997584	0.00241597
SYK	0.997522	0.00247758
PTK2B	0.996172	0.00382731
RAC1	0.995848	0.00415238
CAV1	0.995788	0.00421228
DLG1	0.995121	0.00487842
PIK3R1	0.994996	0.00500439
PRKCA	0.992917	0.00708335
KIT	0.992239	0.00776116
JAK1	0.99154	0.00846064
PTPN6	0.989685	0.0103154
CRKL	0.989184	0.0108162
SHC1	0.988402	0.0115981
NCK1	0.9876	0.0123998
ZAP70	0.987497	0.012503
PTPN11	0.9863	0.0137001
DLG3	0.985515	0.0144852
PTK2	0.985372	0.0146276
DLG2	0.984715	0.015285
IL2RB	0.983284	0.0167157
JAK2	0.982988	0.0170117
GRB2	0.982784	0.0172157
RASA1	0.982308	0.017692
ACTA1	0.981902	0.0180979
TRAF2	0.981046	0.0189542
PRKACA	0.979921	0.0200784
PXN	0.978607	0.0213933
CRK	0.977173	0.0228271
DOK1	0.972437	0.027563
PDGFRB	0.972312	0.0276882
EPOR	0.971393	0.0286073
CD19	0.968512	0.0314878
RHOA	0.968429	0.0315708
ERBB2	0.967734	0.0322659
SRC	0.966662	0.0333383
CSF2RB	0.962167	0.0378326
BMPR1B	0.962065	0.0379346
PAG1	0.960493	0.039507
TGFBR1	0.959311	0.0406892
FYN	0.958436	0.0415645
LYN	0.956396	0.0436035
LAT	0.954224	0.045776
TRAF3	0.953547	0.046453
TRAF6	0.952793	0.0472072
KDR	0.95159	0.0484101
CBL	0.948282	0.0517181
CSF1R	0.94764	0.0523597
JAK3	0.945824	0.0541759
SNTA1	0.944752	0.0552485
PRKCG	0.944294	0.0557066
LCK	0.944008	0.0559918
ESR1	0.942697	0.0573034
CALM1	0.942424	0.057576
ITGB1	0.942344	0.0576565
AXL	0.938194	0.0618054
FLT1	0.937447	0.0625527
SH3BP2	0.935427	0.064573
CDH1	0.929678	0.0703224
NTRK1	0.927983	0.0720166
CSF3R	0.925683	0.0743167
IL4R	0.922008	0.0779916
RET	0.921414	0.0785859
SHB	0.918911	0.0810884
INSR	0.918827	0.0811729
TRAF1	0.918007	0.0819923
INPP5D	0.912438	0.0875626
PRKCE	0.908461	0.0915388
IL7R	0.907518	0.0924822
VAV1	0.906412	0.0935873
SOS1	0.905802	0.0941977
IRAK1	0.905095	0.0949051
PRKCB	0.904963	0.0950372
GAB3	0.904659	0.0953411
ESR2	0.902154	0.0978461
LCP2	0.901815	0.0981849
SOCS1	0.900484	0.0995165
ITGB2	0.900225	0.0997751
ITGA5	0.894927	0.105073
YWHAZ	0.893645	0.106355
FYB	0.891073	0.108927
MET	0.887326	0.112674
BTK	0.886602	0.113398
TRAT1	0.885521	0.114479
PTPRA	0.885333	0.114667
VAV3	0.883782	0.116218
CD44	0.883265	0.116735
HRAS	0.88258	0.11742
EPHA2	0.880781	0.119218
TUB	0.877745	0.122254
HNF4A	0.877042	0.122958
CD28	0.87191	0.12809
IGF1R	0.869081	0.130919
PRKCD	0.868631	0.131369
PDGFRA	0.86851	0.13149
ACVR1	0.866299	0.133701
EPHB2	0.86392	0.13608
CD247	0.863778	0.136222
GHR	0.86261	0.13739
ABI1	0.862208	0.137792
ESRRA	0.859571	0.140429
PRKCZ	0.857623	0.142377
MUC1	0.856813	0.143187
TEC	0.856614	0.143386
PTPN1	0.856315	0.143685
SH2B2	0.856038	0.143962
TYK2	0.855647	0.144352
AKT1	0.853986	0.146014
ITGB3	0.853095	0.146905
ERBB3	0.851346	0.148654
CXCR4	0.850713	0.149287
ARHGAP1	0.84946	0.15054
CDC42	0.849007	0.150993
PTPRE	0.845765	0.154235
TNFRSF1A	0.84429	0.15571
ITGB5	0.84335	0.15665
NTRK2	0.842942	0.157058
NR1H2	0.838018	0.161982
SMAD4	0.837913	0.162086
PIK3CA	0.837776	0.162224
TJP1	0.835884	0.164117
SNTB2	0.834126	0.165873
ESRRG	0.833678	0.166322
SNTB1	0.832748	0.167252
TEK	0.832359	0.167641
ABL1	0.832279	0.167721
ADRBK1	0.832036	0.167964
MAPK6	0.832027	0.167973
FRS2	0.830188	0.169812
FADD	0.829283	0.170717
NCOA1	0.828603	0.171398
CASP8	0.825019	0.174981
CSF2RA	0.823081	0.176919
PLCG2	0.822342	0.177658
RARA	0.818667	0.181333
FGFR1	0.817711	0.182289
CD36	0.817311	0.182689
IRS1	0.816942	0.183058
CASK	0.815679	0.184321
CD40	0.81533	0.18467
NTRK3	0.814002	0.185999
NPHS1	0.811682	0.188318
TYRO3	0.811212	0.188788
SUMO4	0.808623	0.191378
ITGB7	0.805566	0.194434
INPPL1	0.805213	0.194787
GRB10	0.803089	0.196911
MST1R	0.802613	0.197387
CREBBP	0.796256	0.203744
IQGAP1	0.794392	0.205608
GNAO1	0.794057	0.205942
CAV2	0.79399	0.20601
BCAR1	0.793896	0.206104
SMAD1	0.792783	0.207217
SMAD2	0.789618	0.210382
GRIN2D	0.785649	0.214351
FAS	0.785104	0.214896
TRAF5	0.784748	0.215252
CD22	0.784002	0.215998
GNA13	0.783575	0.216425
GRAP2	0.783565	0.216435
SMAD3	0.777746	0.222254
ITGB4	0.776787	0.223213
CASP3	0.776212	0.223788
IRS2	0.770197	0.229803
DOK4	0.770097	0.229903
AKT2	0.767501	0.232499
EZR	0.763538	0.236462
CD79A	0.762353	0.237647
PRKCQ	0.76214	0.23786
MMP9	0.761029	0.238971
VDR	0.759786	0.240214
YWHAB	0.758979	0.241021
CD93	0.757054	0.242946
PTPRJ	0.756212	0.243788
GNAI1	0.754433	0.245567
MAP4K1	0.753522	0.246478
TXK	0.753301	0.246699
CFLAR	0.753071	0.246929
KAT2B	0.752978	0.247023
FGR	0.752418	0.247582
NCOA3	0.752384	0.247616
TGFB1	0.752372	0.247628
WASF2	0.752311	0.247689
PRMT2	0.751378	0.248621
SNCA	0.750781	0.249219
