# Supplementary material for: Artificial intelligence-based computational framework for drug-target prioritization and inference of novel repositionable drugs for Alzheimer’s disease
Source: Alzheimers Res Ther. 2021 May 3;13:92. doi: 10.1186/s13195-021-00826-3 (PMC8091739; doi:10.1186/s13195-021-00826-3)
Supplement: Supplementary file 3 — Additional file 3 A list of all candidate repositionable compounds for Alzheimer’s disease. [file 13195_2021_826_MOESM3_ESM.xlsx]

## Sheet: potential_repositionable_drug
Supplementary table 2. the list of all the candidate compounds repositionable for Alzheimer's disease
DRUG	overlaps between known targets and predicted targets	# of overlap	drug information
Regorafenib	RET; FLT1; KDR; KIT; PDGFRA; PDGFRB; FGFR1; TEK; NTRK1; EPHA2; ABL1	11	Antineoplastic Agents; Antineoplastic and Immunomodulating Agents; BCRP/ABCG2 Inhibitors; Benzene Derivatives; Combined Inhibitors of CYP3A4 and P-glycoprotein; Cytochrome P-450 CYP2B6 Inhibitors; Cytochrome P-450 CYP2C19 Inhibitors; Cytochrome P-450 CYP2C8 Inhibitors; Cytochrome P-450 CYP2C9 Inhibitors; Cytochrome P-450 CYP3A Inhibitors; Cytochrome P-450 CYP3A4 Inhibitors; Cytochrome P-450 CYP3A…
Tamoxifen	ESR1; ESR2; PRKCA; PRKCB; PRKCD; PRKCE; PRKCG; PRKCQ; PRKCZ; ESRRG	10	Anti-Estrogens; Antineoplastic Agents; Antineoplastic Agents, Hormonal; Antineoplastic and Immunomodulating Agents; BCRP/ABCG2 Substrates; Benzene Derivatives; Benzylidene Compounds; Bone Density Conservation Agents; BSEP/ABCB11 Inhibitors; Chemical Actions and Uses; Combined Inducers of CYP3A4 and P-glycoprotein; Combined Inhibitors of CYP3A4 and P-glycoprotein; Cytochrome P-450 CYP1A2 Substrate…
Ponatinib	ABL1; KIT; RET; TEK; FGFR1; LCK; SRC; LYN; KDR; PDGFRA	10	Antineoplastic Agents; Antineoplastic and Immunomodulating Agents; Azoles; BCRP/ABCG2 Inhibitors; BCRP/ABCG2 Substrates; BSEP/ABCB11 Inhibitors; Chemical Actions and Uses; Cytochrome P-450 CYP2C8 Inhibitors; Cytochrome P-450 CYP2C8 Substrates; Cytochrome P-450 CYP2D6 Substrates; Cytochrome P-450 CYP3A4 Substrates; Cytochrome P-450 CYP3A5 Substrates; Cytochrome P-450 Enzyme Inhibitors; Enzyme Inhi…
Dasatinib	ABL1; SRC; FYN; LCK; KIT; PDGFRB; EPHA2; BTK; FGR; LYN	10	Antineoplastic Agents; Antineoplastic and Immunomodulating Agents; Azoles; BCRP/ABCG2 Inhibitors; BCRP/ABCG2 Substrates; Chemical Actions and Uses; Combined Inhibitors of CYP3A4 and P-glycoprotein; CYP3A Substrates (Sensitive); Cytochrome P-450 CYP1A2 Substrates; Cytochrome P-450 CYP3A Inhibitors; Cytochrome P-450 CYP3A4 Inhibitors; Cytochrome P-450 CYP3A4 Inhibitors (weak); Cytochrome P-450 CYP3…
Imatinib	PDGFRB; ABL1; KIT; RET; NTRK1; CSF1R; PDGFRA	7	Acids, Carbocyclic; Amides; Antineoplastic Agents; Antineoplastic and Immunomodulating Agents; BCRP/ABCG2 Inhibitors; BCRP/ABCG2 Substrates; Benzamides; Benzene Derivatives; Benzoates; Carboxylic Acids; Chemical Actions and Uses; Combined Inhibitors of CYP3A4 and P-glycoprotein; Cytochrome P-450 CYP1A2 Substrates; Cytochrome P-450 CYP2C19 Substrates; Cytochrome P-450 CYP2C9 Inhibitors; Cytochrome…
Brigatinib	EGFR; ABL1; IGF1R; INSR; MET; ERBB2	6	BCRP/ABCG2 Inhibitors; BCRP/ABCG2 Substrates; Cytochrome P-450 CYP2C8 Substrates; Cytochrome P-450 CYP3A4 Substrates; Heterocyclic Compounds; Heterocyclic Compounds, 1-Ring; Kinase Inhibitor; Organic Chemicals
Sorafenib	PDGFRB; KIT; KDR; FGFR1; RET; FLT1	6	Acids, Heterocyclic; Antineoplastic Agents; Antineoplastic and Immunomodulating Agents; BCRP/ABCG2 Inhibitors; BCRP/ABCG2 Substrates; Benzene Derivatives; Chemical Actions and Uses; Combined Inhibitors of CYP3A4 and P-glycoprotein; Cytochrome P-450 CYP1A2 Inhibitors; Cytochrome P-450 CYP2B6 Inhibitors; Cytochrome P-450 CYP2B6 Inhibitors (moderate); Cytochrome P-450 CYP2B6 Substrates; Cytochrome P…
Sunitinib	PDGFRB; FLT1; KDR; KIT; CSF1R; PDGFRA	6	Angiogenesis Inhibitors; Angiogenesis Modulating Agents; Antineoplastic Agents; Antineoplastic and Immunomodulating Agents; Azoles; BCRP/ABCG2 Inhibitors; Blood Glucose Lowering Agents; Chemical Actions and Uses; Cytochrome P-450 CYP3A4 Substrates; Cytochrome P-450 CYP3A5 Substrates; Cytochrome P-450 CYP3A7 Substrates; Growth Inhibitors; Growth Substances; Heterocyclic Compounds; Heterocyclic Com…
Nintedanib	FLT1; KDR; FGFR1; LCK; LYN; SRC	6	Antifibrotic Agents; Antineoplastic Agents; Antineoplastic and Immunomodulating Agents; Chemical Actions and Uses; Enzyme Inhibitors; Heterocyclic Compounds; Heterocyclic Compounds, 2-Ring; Kinase Inhibitor; Molecular Mechanisms of Pharmacological Action; P-glycoprotein/ABCB1 Substrates; Pharmacologic Actions; Protein Kinase Inhibitors; Therapeutic Uses
Pazopanib	FLT1; KDR; PDGFRA; PDGFRB; KIT	5	Amides; Angiogenesis Inhibitors; Antineoplastic Agents; Antineoplastic and Immunomodulating Agents; BCRP/ABCG2 Substrates; Cytochrome P-450 CYP1A2 Substrates; Cytochrome P-450 CYP2C8 Substrates; Cytochrome P-450 CYP2D6 Inhibitors; Cytochrome P-450 CYP2D6 Inhibitors (weak); Cytochrome P-450 CYP2D6 Substrates; Cytochrome P-450 CYP3A Inhibitors; Cytochrome P-450 CYP3A4 Inhibitors; Cytochrome P-450 C…
Midostaurin	PRKCA; KDR; KIT; PDGFRA; PDGFRB	5	Alkaloids; Antineoplastic Agents; Carbazoles; Chemical Actions and Uses; Cytochrome P-450 CYP1A2 Inducers; Cytochrome P-450 CYP1A2 Inhibitors; Cytochrome P-450 CYP1A2 Inhibitors (strong); Cytochrome P-450 CYP2B6 Inducers; Cytochrome P-450 CYP2C19 Inducers; Cytochrome P-450 CYP2C19 Inhibitors; Cytochrome P-450 CYP2C19 Inhibitors (weak); Cytochrome P-450 CYP2C8 Inducers; Cytochrome P-450 CYP2C8 Inh…
Resveratrol	ITGA5; ITGB3; SNCA; ESR1; AKT1	5	Analgesics; Analgesics, Non-Narcotic; Angiogenesis Inhibitors; Anti-Inflammatory Agents; Anti-Inflammatory Agents, Non-Steroidal; Anticarcinogenic Agents; Antimutagenic Agents; Antineoplastic Agents; Antineoplastic Agents, Phytogenic; Antioxidants; Antirheumatic Agents; Benzene Derivatives; Benzylidene Compounds; Central Nervous System Agents; Chemical Actions and Uses; Cytochrome P-450 CYP1A2 In…
Diethylstilbestrol	ESR1; ESRRG; ESR2; ESRRA	4	Antineoplastic Agents; Antineoplastic Agents, Hormonal; Antineoplastic and Immunomodulating Agents; BCRP/ABCG2 Inhibitors; Benzene Derivatives; Benzylidene Compounds; Carcinogens; Chemical Actions and Uses; COMT Substrates; Cytochrome P-450 CYP2A6 Inhibitors; Cytochrome P-450 CYP2C8 Inhibitors; Cytochrome P-450 CYP2C9 Inhibitors; Cytochrome P-450 CYP2E1 Inhibitors; Cytochrome P-450 CYP3A Inhibito…
Tofacitinib	TYK2; JAK2; JAK1; JAK3	4	Antineoplastic and Immunomodulating Agents; Azoles; Biologics for Rheumatoid Arthritis Treatment; Chemical Actions and Uses; Cytochrome P-450 CYP2C19 Substrates; Cytochrome P-450 CYP3A4 Substrates; Disease-modifying Antirheumatic Agents; Enzyme Inhibitors; Heterocyclic Compounds; Heterocyclic Compounds, 1-Ring; Immunosuppressive Agents; Janus Kinase 3, antagonists & inhibitors; Janus Kinase Inhib…
Lenvatinib	FLT1; KDR; FGFR1; KIT	4	Antineoplastic Agents; Antineoplastic and Immunomodulating Agents; BCRP/ABCG2 Substrates; Benzene Derivatives; Chemical Actions and Uses; Cytochrome P-450 CYP3A4 Substrates; Enzyme Inhibitors; Heterocyclic Compounds; Heterocyclic Compounds, 2-Ring; Hydrocarbons; Hydrocarbons, Aromatic; Hydrocarbons, Cyclic; Kinase Inhibitor; Moderate Risk QTc-Prolonging Agents; Molecular Mechanisms of Pharmacolog…
Foreskin fibroblast (neonatal)	FLT1; CSF2RA; PDGFRB; TGFB1	4	nan
Baricitinib	JAK1; JAK2; PTK2B; JAK3	4	Amides; Azetines; BCRP/ABCG2 Inhibitors; BCRP/ABCG2 Substrates; Cytochrome P-450 CYP3A4 Substrates; Heterocyclic Compounds; Heterocyclic Compounds, 1-Ring; Inorganic Chemicals; Organic Chemicals; P-glycoprotein/ABCB1 Substrates; Sulfones; Sulfur Compounds
Foreskin keratinocyte (neonatal)	EGFR; CSF2RA; PDGFRA; TGFB1	4	nan
Bosutinib	ABL1; LYN; SRC	3	Amines; Antineoplastic Agents; Antineoplastic and Immunomodulating Agents; Cytochrome P-450 CYP3A4 Substrates; Heterocyclic Compounds; Heterocyclic Compounds, 1-Ring; Heterocyclic Compounds, 2-Ring; Kinase Inhibitor; Myelosuppressive Agents; Organic Chemicals; P-glycoprotein/ABCB1 Inhibitors; P-glycoprotein/ABCB1 Substrates; Protein Kinase Inhibitors
Estradiol valerate	ESR1; ESR2; ESRRG	3	BCRP/ABCG2 Inhibitors; Chemical Actions and Uses; Contraceptive Agents; Cytochrome P-450 CYP1A2 Inhibitors; Cytochrome P-450 CYP1A2 Inhibitors (weak); Cytochrome P-450 CYP1A2 Substrates; Cytochrome P-450 CYP2C19 Substrates; Cytochrome P-450 CYP2C8 Substrates; Cytochrome P-450 CYP2C9 Substrates; Cytochrome P-450 CYP3A Inducers; Cytochrome P-450 CYP3A4 Inducers (weak); Cytochrome P-450 CYP3A4 Subst…
Estradiol	ESR1; ESR2; ESRRG	3	BCRP/ABCG2 Inhibitors; Chemical Actions and Uses; Cytochrome P-450 CYP1A2 Inhibitors; Cytochrome P-450 CYP1A2 Inhibitors (weak); Cytochrome P-450 CYP1A2 Substrates; Cytochrome P-450 CYP2C19 Substrates; Cytochrome P-450 CYP2C8 Substrates; Cytochrome P-450 CYP2C9 Substrates; Cytochrome P-450 CYP3A Inducers; Cytochrome P-450 CYP3A4 Inducers (weak); Cytochrome P-450 CYP3A4 Substrates; Cytochrome P-45…
Estradiol benzoate	ESR1; ESR2; ESRRG	3	BCRP/ABCG2 Inhibitors; Chemical Actions and Uses; Contraceptive Agents; Cytochrome P-450 CYP1A2 Inhibitors; Cytochrome P-450 CYP1A2 Inhibitors (weak); Cytochrome P-450 CYP1A2 Substrates; Cytochrome P-450 CYP2C19 Substrates; Cytochrome P-450 CYP2C8 Substrates; Cytochrome P-450 CYP2C9 Substrates; Cytochrome P-450 CYP3A Inducers; Cytochrome P-450 CYP3A4 Inducers (weak); Cytochrome P-450 CYP3A4 Subst…
Estradiol cypionate	ESR1; ESR2; ESRRG	3	BCRP/ABCG2 Inhibitors; Chemical Actions and Uses; Contraceptive Agents; Contraceptive Agents, Female; Cytochrome P-450 CYP1A2 Inhibitors; Cytochrome P-450 CYP1A2 Inhibitors (weak); Cytochrome P-450 CYP1A2 Substrates; Cytochrome P-450 CYP2C19 Substrates; Cytochrome P-450 CYP2C8 Substrates; Cytochrome P-450 CYP2C9 Substrates; Cytochrome P-450 CYP3A Inducers; Cytochrome P-450 CYP3A4 Inducers (weak);…
Estradiol dienanthate	ESR1; ESR2; ESRRG	3	BCRP/ABCG2 Inhibitors; Chemical Actions and Uses; Cytochrome P-450 CYP1A2 Inhibitors; Cytochrome P-450 CYP1A2 Inhibitors (weak); Cytochrome P-450 CYP1A2 Substrates; Cytochrome P-450 CYP2C19 Substrates; Cytochrome P-450 CYP2C8 Substrates; Cytochrome P-450 CYP2C9 Substrates; Cytochrome P-450 CYP3A Inducers; Cytochrome P-450 CYP3A4 Inducers (weak); Cytochrome P-450 CYP3A4 Substrates; Cytochrome P-45…
Prasterone	ESR1; ESR2; GRIN2D	3	17-Ketosteroids; Adjuvants, Immunologic; Adrenal Cortex Hormones; Androgens and Estrogens; Androstanes; Androstenes; Androstenols; Chemical Actions and Uses; Cytochrome P-450 CYP3A Inhibitors; Cytochrome P-450 CYP3A4 Substrates; Cytochrome P-450 CYP3A7 Substrates; Cytochrome P-450 Enzyme Inhibitors; Genito Urinary System and Sex Hormones; Gonadal Hormones; Gonadal Steroid Hormones; Hormones; Horm…
Estradiol acetate	ESR1; ESR2; ESRRG	3	BCRP/ABCG2 Inhibitors; Cytochrome P-450 CYP1A2 Inhibitors; Cytochrome P-450 CYP1A2 Inhibitors (weak); Cytochrome P-450 CYP1A2 Substrates; Cytochrome P-450 CYP2C19 Substrates; Cytochrome P-450 CYP2C8 Substrates; Cytochrome P-450 CYP2C9 Substrates; Cytochrome P-450 CYP3A Inducers; Cytochrome P-450 CYP3A4 Inducers (weak); Cytochrome P-450 CYP3A4 Substrates; Cytochrome P-450 CYP3A5 Substrates; Cytoch…
Vandetanib	EGFR; RET; TEK	3	Antineoplastic Agents; Antineoplastic and Immunomodulating Agents; BCRP/ABCG2 Inhibitors; Cytochrome P-450 CYP3A4 Substrates; Heterocyclic Compounds; Heterocyclic Compounds, 1-Ring; Heterocyclic Compounds, 2-Ring; Highest Risk QTc-Prolonging Agents; Kinase Inhibitor; Protein Kinase Inhibitors; QTc Prolonging Agents
Cabozantinib	MET; KDR; RET	3	Amides; Antineoplastic Agents; Antineoplastic and Immunomodulating Agents; Cytochrome P-450 CYP2C9 Substrates; Cytochrome P-450 CYP3A4 Substrates; Heterocyclic Compounds; Heterocyclic Compounds, 1-Ring; Kinase Inhibitor; Organic Chemicals; Protein Kinase Inhibitors; Receptor Protein-Tyrosine Kinases, antagonists & inhibitors
Insulin Lispro	INSR; IGF1R	2	Alimentary Tract and Metabolism; Amino Acids, Peptides, and Proteins; Blood Glucose Lowering Agents; Chemical Actions and Uses; Cytochrome P-450 CYP1A2 Inducers; Cytochrome P-450 Enzyme Inducers; Drugs Used in Diabetes; Hormones; Hormones, Hormone Substitutes, and Hormone Antagonists; Hypoglycemia-Associated Agents; Hypoglycemic Agents; Insulin Analog; Insulin, Short-Acting; Insulins; Insulins an…
Insulin Pork	INSR; IGF1R	2	Alimentary Tract and Metabolism; Amino Acids, Peptides, and Proteins; Chemical Actions and Uses; Cytochrome P-450 CYP1A2 Inducers; Cytochrome P-450 Enzyme Inducers; Drugs Used in Diabetes; Hormones; Hormones, Hormone Substitutes, and Hormone Antagonists; Hypoglycemic Agents; Insulin; Insulins; Insulins and Analogues; Insulins and Analogues for Injection, Intermediate- or Long-Acting Combined With…
Trastuzumab	ERBB2; EGFR	2	Amino Acids, Peptides, and Proteins; Antibodies; Antibodies, Monoclonal; Antibodies, Monoclonal, Humanized; Antineoplastic Agents; Antineoplastic and Immunomodulating Agents; Blood Proteins; Chemical Actions and Uses; Globulins; Immunoglobulins; Immunoproteins; Pharmacologic Actions; Proteins; Serum Globulins; Therapeutic Uses
Minocycline	MMP9; CASP3	2	Anti-Bacterial Agents; Anti-Infective Agents; Antibacterials for Systemic Use; Antiinfectives for Systemic Use; Chemical Actions and Uses; Hydrocarbons; Hydrocarbons, Aromatic; Hydrocarbons, Cyclic; Naphthacenes; Organic Chemicals; Pharmacologic Actions; Polycyclic Compounds; Polycyclic Hydrocarbons, Aromatic; Tetracycline and Derivatives; Tetracycline-class Drug; Tetracyclines; Therapeutic Uses
Trilostane	ESR2; ESR1	2	3-Hydroxysteroid Dehydrogenases, antagonists & inhibitors; Abortifacient Agents; Abortifacient Agents, Steroidal; Androstanes; Androstanols; Antiadrenal Preparations; Anticorticosteroids; Antineoplastic Agents; Chemical Actions and Uses; Corticosteroids for Systemic Use; Enzyme Inhibitors; Gonadal Hormones; Gonadal Steroid Hormones; Hormones; Hormones, Hormone Substitutes, and Hormone Antagonists…
Estramustine	ESR2; ESR1	2	Alkylating Agents; Alkylating Drug; Antineoplastic Agents; Antineoplastic Agents, Alkylating; Antineoplastic Agents, Hormonal; Antineoplastic and Immunomodulating Agents; Chemical Actions and Uses; Cytochrome P-450 CYP3A4 Substrates; Estradiol; Estradiol Congeners; Estranes; Estrenes; Estrogen Contraceptives; Gonadal Hormones; Gonadal Steroid Hormones; Hormones; Hormones, Hormone Substitutes, and…
Oxybenzone	ESR1; ESR2	2	Benzene Derivatives; Benzhydryl Compounds; Chemical Actions and Uses; Cosmetics; Dermatologic Agents; Household Products; Hydrocarbons; Hydrocarbons, Aromatic; Hydrocarbons, Cyclic; Ketones; Organic Chemicals; Pharmacologic Actions; Physiological Effects of Drugs; Protective Agents; Radiation-Protective Agents; Specialty Uses of Chemicals; Sunscreening Agents; Technology, Industry, and Agricultur…
Enzacamene	ESR2; ESR1	2	Bornanes; Hydrocarbons; Ketones; Monoterpenes; Norbornanes; Organic Chemicals; Sunscreen Agents; Sunscreening Agents; Terpenes
Insulin Glargine	INSR; IGF1R	2	Alimentary Tract and Metabolism; Amino Acids, Peptides, and Proteins; Blood Glucose Lowering Agents; Chemical Actions and Uses; Cytochrome P-450 CYP1A2 Inducers; Cytochrome P-450 Enzyme Inducers; Drugs Used in Diabetes; Hormones; Hormones, Hormone Substitutes, and Hormone Antagonists; Hypoglycemia-Associated Agents; Hypoglycemic Agents; Insulin Analog; Insulin, Long-Acting; Insulins; Insulins and…
Becaplermin	PDGFRB; PDGFRA	2	Amino Acids, Peptides, and Proteins; Angiogenesis Inducing Agents; Angiogenesis Modulating Agents; Anticoagulants; Biological Factors; Blood Proteins; Chemical Actions and Uses; Cicatrizants; Dermatologicals; DNA-Binding Proteins; Growth Substances; Human Platelet-derived Growth Factor; Intercellular Signaling Peptides and Proteins; Neoplasm Proteins; Oncogene Proteins; Peptides; Pharmacologic Ac…
Melatonin	CALM1; ESR1	2	Amines; Antioxidants; Biogenic Amines; Biogenic Monoamines; Central Nervous System Agents; Central Nervous System Depressants; Chemical Actions and Uses; Cytochrome P-450 CYP1A2 Inhibitors; Cytochrome P-450 CYP1A2 Substrates; Cytochrome P-450 CYP2C19 Substrates; Cytochrome P-450 CYP2C9 Substrates; Cytochrome P-450 Enzyme Inhibitors; Heterocyclic Compounds; Heterocyclic Compounds, 2-Ring; Hormones…
Lapatinib	EGFR; ERBB2	2	Antineoplastic Agents; Antineoplastic and Immunomodulating Agents; Chemical Actions and Uses; Combined Inhibitors of CYP3A4 and P-glycoprotein; Cytochrome P-450 CYP2C19 Substrates; Cytochrome P-450 CYP2C8 Inhibitors; Cytochrome P-450 CYP2C8 Inhibitors (moderate); Cytochrome P-450 CYP2C8 Substrates; Cytochrome P-450 CYP3A Inhibitors; Cytochrome P-450 CYP3A4 Inhibitors; Cytochrome P-450 CYP3A4 Inhi…
Mecasermin	IGF1R; INSR	2	Amino Acids, Peptides, and Proteins; Anterior Pituitary Lobe Hormones and Analogues; Biological Factors; Blood Glucose Lowering Agents; Blood Proteins; Hypoglycemia-Associated Agents; Intercellular Signaling Peptides and Proteins; Peptides; Pituitary and Hypothalamic Hormones and Analogues; Proteins; Somatomedins; Somatropin and Somatropin Agonists; Systemic Hormonal Preparations, Excl. Sex Hormo…
Axitinib	FLT1; KDR	2	Antineoplastic Agents; Antineoplastic and Immunomodulating Agents; Azoles; Chemical Actions and Uses; Cytochrome P-450 CYP1A2 Substrates; Cytochrome P-450 CYP2C19 Substrates; Cytochrome P-450 CYP3A4 Substrates; Cytochrome P-450 CYP3A5 Substrates; Enzyme Inhibitors; Heterocyclic Compounds; Heterocyclic Compounds, 1-Ring; Heterocyclic Compounds, 2-Ring; Kinase Inhibitor; Molecular Mechanisms of Pha…
alpha-Tocopherol succinate	PRKCB; PRKCA	2	Antioxidants; Benzopyrans; Chemical Actions and Uses; Diet, Food, and Nutrition; Food; Food and Beverages; Growth Substances; Heterocyclic Compounds; Heterocyclic Compounds, 1-Ring; Heterocyclic Compounds, 2-Ring; Micronutrients; Molecular Mechanisms of Pharmacological Action; Pharmacologic Actions; Physiological Effects of Drugs; Physiological Phenomena; Protective Agents; Pyrans; Specialty Uses…
Sargramostim	CSF2RA; CSF2RB	2	Adjuvants, Immunologic; Amino Acids, Peptides, and Proteins; Antineoplastic and Immunomodulating Agents; Biological Factors; Carbohydrates; Colony-Stimulating Factors; Cytokines; Glycoconjugates; Glycoproteins; Hematopoietic Cell Growth Factors; Immunologic Factors; Intercellular Signaling Peptides and Proteins; Leukocyte Growth Factor; Peptides; Proteins
Vitamin E	PRKCB; PRKCA	2	Antioxidants; Basic Ointments and Protectants; Benzopyrans; Chemical Actions and Uses; Diet, Food, and Nutrition; Dietary Supplements; Food; Food and Beverages; Growth Substances; Heterocyclic Compounds; Heterocyclic Compounds, 1-Ring; Heterocyclic Compounds, 2-Ring; Micronutrients; Molecular Mechanisms of Pharmacological Action; Pharmacologic Actions; Physiological Effects of Drugs; Physiologica…
Amitriptyline	NTRK1; NTRK2	2	Adrenergic Agents; Adrenergic Uptake Inhibitors; Alpha1 Antagonists; Analgesics; Analgesics, Non-Narcotic; Antidepressive Agents; Antidepressive Agents, Tricyclic; Benzocycloheptenes; Central Nervous System Agents; Central Nervous System Depressants; Chemical Actions and Uses; Cytochrome P-450 CYP1A2 Inhibitors; Cytochrome P-450 CYP1A2 Inhibitors (weak); Cytochrome P-450 CYP1A2 Substrates; Cytoch…
Raloxifene	ESR1; ESR2	2	Benzene Derivatives; Benzylidene Compounds; Bone Density Conservation Agents; Chemical Actions and Uses; Cytochrome P-450 CYP2B6 Inhibitors; Cytochrome P-450 CYP2C8 Inhibitors; Cytochrome P-450 CYP3A Inhibitors; Cytochrome P-450 CYP3A4 Inhibitors; Cytochrome P-450 CYP3A4 Substrates; Cytochrome P-450 Enzyme Inhibitors; Estrogen Agonist-antagonists; Estrogen Agonist/Antagonist; Estrogen Antagonists…
Estrone	ESR1; ESR2	2	17-Ketosteroids; Adrenal Cortex Hormones; BCRP/ABCG2 Inhibitors; Chemical Actions and Uses; Cytochrome P-450 CYP1A2 Substrates; Cytochrome P-450 CYP2B6 Substrates; Cytochrome P-450 CYP2C9 Substrates; Cytochrome P-450 CYP2E1 Substrates; Cytochrome P-450 CYP3A4 Substrates; Cytochrome P-450 CYP3A5 Substrates; Estradiol Congeners; Estranes; Estrenes; Estrogens; Genito Urinary System and Sex Hormones;…
Estrone sulfate	ESR1; ESR2	2	17-Ketosteroids; Adrenal Cortex Hormones; Chemical Actions and Uses; Contraceptive Agents; Cytochrome P-450 CYP1A2 Substrates; Cytochrome P-450 CYP2C9 Inducers; Cytochrome P-450 CYP3A4 Substrates; Cytochrome P-450 Enzyme Inducers; Estradiol Congeners; Estranes; Estrenes; Estrogen Contraceptives; Estrogens, Conjugated (USP); Gonadal Hormones; Gonadal Steroid Hormones; Hormones; Hormones, Hormone S…
Nilotinib	ABL1; KIT	2	Antineoplastic Agents; Antineoplastic and Immunomodulating Agents; BCRP/ABCG2 Inhibitors; BCRP/ABCG2 Substrates; Combined Inhibitors of CYP3A4 and P-glycoprotein; Cytochrome P-450 CYP2B6 Inducers; Cytochrome P-450 CYP2C8 Inhibitors; Cytochrome P-450 CYP2C8 Inhibitors (moderate); Cytochrome P-450 CYP2C9 Inhibitors; Cytochrome P-450 CYP2D6 Inhibitors; Cytochrome P-450 CYP2D6 Inhibitors (moderate); …
Lasofoxifene	ESR1; ESR2	2	Genito Urinary System and Sex Hormones; Heterocyclic Compounds; Heterocyclic Compounds, 1-Ring; Hydrocarbons; Hydrocarbons, Aromatic; Hydrocarbons, Cyclic; Naphthalenes; Organic Chemicals; Polycyclic Compounds; Polycyclic Hydrocarbons, Aromatic; Selective Estrogen Receptor Modulators; Sex Hormones and Modulators of the Genital System
Arzoxifene	ESR1; ESR2	2	Heterocyclic Compounds; Heterocyclic Compounds, 1-Ring; Inorganic Chemicals; Organic Chemicals; Sulfur Compounds
Ruxolitinib	JAK1; JAK2	2	Antineoplastic Agents; Antineoplastic and Immunomodulating Agents; Azoles; Cytochrome P-450 CYP3A4 Substrates; Heterocyclic Compounds; Heterocyclic Compounds, 1-Ring; Immunosuppressive Agents; Janus Kinases, antagonists & inhibitors; Kinase Inhibitor; Myelosuppressive Agents; Protein Kinase Inhibitors
Afatinib	EGFR; ERBB2	2	Antineoplastic Agents; Antineoplastic and Immunomodulating Agents; BCRP/ABCG2 Inhibitors; BCRP/ABCG2 Substrates; Heterocyclic Compounds; Heterocyclic Compounds, 2-Ring; Kinase Inhibitor; P-glycoprotein/ABCB1 Inhibitors; P-glycoprotein/ABCB1 Substrates; Protein Kinase Inhibitors
Insulin Human	INSR; IGF1R	2	Alimentary Tract and Metabolism; Amino Acids, Peptides, and Proteins; Blood Glucose Lowering Agents; Chemical Actions and Uses; Cytochrome P-450 CYP1A2 Inducers; Cytochrome P-450 Enzyme Inducers; Drugs Used in Diabetes; Hormones; Hormones, Hormone Substitutes, and Hormone Antagonists; Hypoglycemia-Associated Agents; Hypoglycemic Agents; Insulin; Insulin, Long-Acting; Insulins; Insulins and Analog…
Zinc	ESR1; MMP9	2	Acetates; Acetic Acid; Acids; Acids, Acyclic; Acids, Noncarboxylic; Anions; Basic Ointments and Protectants; Biomedical and Dental Materials; Blood and Blood Forming Organs; Blood Substitutes and Perfusion Solutions; Carboxylic Acids; Chemical Actions and Uses; Chlorine Compounds; Copper Absorption Inhibitor; Cosmetics; Dental Agents; Diet, Food, and Nutrition; EENT Drugs, Miscellaneous; Electrol…
Ingenol Mebutate	PRKCD; PRKCA	2	Cell Death Inducer; Dermatologicals; Hydrocarbons; Misc. Skin and Mucous Membrane Agents; Organic Chemicals; Terpenes
Somatrem	GHR; IGF1R	2	Amino Acids, Peptides, and Proteins; Anterior Pituitary Lobe Hormones and Analogues; Chemical Actions and Uses; Growth Hormone; Hormones; Hormones, Hormone Substitutes, and Hormone Antagonists; Peptide Hormones; Peptides; Pharmacologic Actions; Physiological Effects of Drugs; Pituitary and Hypothalamic Hormones and Analogues; Pituitary Hormones; Pituitary Hormones, Anterior; Somatropin and Somatr…
Copper	YWHAB; SNCA	2	Chemical Actions and Uses; Copper-containing Intrauterine Device; Diet, Food, and Nutrition; Elements; Food; Food and Beverages; Growth Substances; Inorganic Chemicals; Metals; Metals, Heavy; Micronutrients; Minerals; Pharmacologic Actions; Physiological Effects of Drugs; Physiological Phenomena; Replacement Preparations; Trace Elements; Transition Elements
Octocrylene	ESR1; ESR2	2	Acids, Acyclic; Carboxylic Acids; Organic Chemicals; Sunscreen Agents; Sunscreening Agents
D-alpha-Tocopherol acetate	PRKCB; PRKCA	2	Antioxidants; Benzopyrans; Chemical Actions and Uses; Diet, Food, and Nutrition; Food; Food and Beverages; Growth Substances; Heterocyclic Compounds; Heterocyclic Compounds, 1-Ring; Heterocyclic Compounds, 2-Ring; Micronutrients; Molecular Mechanisms of Pharmacological Action; Pharmacologic Actions; Physiological Effects of Drugs; Physiological Phenomena; Protective Agents; Pyrans; Specialty Uses…
Antithymocyte immunoglobulin (rabbit)	ITGB1; ITGB3	2	Amino Acids, Peptides, and Proteins; Antibodies; Antineoplastic and Immunomodulating Agents; Biological Products; Blood; Blood Proteins; Body Fluids; Complex Mixtures; Fluids and Secretions; Globulins; Hemic and Immune Systems; Immune Sera; Immunoglobulin G; Immunoglobulins; Immunoproteins; Immunosuppressive Agents; Miscellaneous Therapeutic Agents; Proteins; Selective Immunosuppressants; Serum; …
Benzophenone	ESR1; ESR2	2	Benzene Derivatives; Benzhydryl Compounds; Chemical Actions and Uses; Dermatologic Agents; Hydrocarbons; Hydrocarbons, Aromatic; Hydrocarbons, Cyclic; Ketones; Organic Chemicals; Pharmacologic Actions; Photosensitizing Agents; Radiation-Sensitizing Agents; Therapeutic Uses
Estriol	ESR1; ESR2	2	Chemical Actions and Uses; Estradiol Congeners; Estranes; Estrenes; Estrogens; Genito Urinary System and Sex Hormones; Gonadal Hormones; Gonadal Steroid Hormones; Hormones; Hormones, Hormone Substitutes, and Hormone Antagonists; Natural and Semisynthetic Estrogens, Plain; P-glycoprotein/ABCB1 Inducers; P-glycoprotein/ABCB1 Substrates; Pharmacologic Actions; Physiological Effects of Drugs; Polycyc…
Bazedoxifene	ESR1; ESR2	2	Bone Density Conservation Agents; Chemical Actions and Uses; Estrogen Receptor Modulators; Genito Urinary System and Sex Hormones; Heterocyclic Compounds; Heterocyclic Compounds, 2-Ring; Hormone Antagonists; Hormones, Hormone Substitutes, and Hormone Antagonists; Pharmacologic Actions; Physiological Effects of Drugs; Selective Estrogen Receptor Modulators; Sex Hormones and Modulators of the Genit…
Eugenol	ESR1; ESR2	2	Acids, Carbocyclic; Anti-Infective Agents; Caffeic Acids; Carboxylic Acids; Chemical Actions and Uses; Cinnamates; Organic Chemicals; Pharmacologic Actions; Solvents; Specialty Uses of Chemicals; Therapeutic Uses
Polaprezinc	FLT1; PDGFRB	2	Amino Acids, Peptides, and Proteins; Anti-Ulcer Agents; Chemical Actions and Uses; Dipeptides; Gastrointestinal Agents; Inorganic Chemicals; Nerve Tissue Proteins; Neuropeptides; Oligopeptides; Organic Chemicals; Peptides; Pharmacologic Actions; Proteins; Therapeutic Uses; Zinc
Erythropoietin	EPOR	1	Amino Acids, Peptides, and Proteins; Antianemic Preparations; Biological Factors; Blood and Blood Forming Organs; Carbohydrates; Chemical Actions and Uses; Colony-Stimulating Factors; Cytokines; Erythropoiesis-Stimulating Agents; Erythropoietin; Glycoconjugates; Glycoproteins; Hematinics; Hematologic Agents; Hematopoietic Cell Growth Factors; Intercellular Signaling Peptides and Proteins; Peptide…
Palifermin	FGFR1	1	Amino Acids, Peptides, and Proteins; Biological Factors; Detoxifying Agents for Antineoplastic Treatment; Fibroblast Growth Factors; Intercellular Signaling Peptides and Proteins; Mucocutaneous Epithelial Cell Growth Factor; Peptides; Proteins
Caffeine	PIK3CA	1	Acids, Acyclic; Alkaloids; Anorexigenic Agents & Respiratory and CNS Stimulants; Apnea; Caffeine and Caffeine Containing Products; Carboxylic Acids; Central Nervous System Agents; Central Nervous System Stimulants; Chemical Actions and Uses; Combined Inhibitors of CYP3A4 and P-glycoprotein; Cytochrome P-450 CYP1A2 Inhibitors; Cytochrome P-450 CYP1A2 Inhibitors (moderate); Cytochrome P-450 CYP1A2 …
Etonogestrel	ESR1	1	Chemical Actions and Uses; Contraceptive Agents; Contraceptive Agents, Female; Cytochrome P-450 CYP3A4 Substrates; Genito Urinary System and Sex Hormones; Hormonal Contraceptives for Systemic Use; Hyperglycemia-Associated Agents; Norpregnanes; Norpregnenes; Norsteroids; Oral Contraceptive (Progestins); Pharmacologic Actions; Physiological Effects of Drugs; Polycyclic Compounds; Progesterone Conge…
Pentobarbital	GRIN2D	1	Adjuvants, Anesthesia; Barbiturates; Central Nervous System Agents; Central Nervous System Depressants; Chemical Actions and Uses; Cytochrome P-450 CYP2A6 Inducers; Cytochrome P-450 CYP2A6 Inducers (strong); Cytochrome P-450 CYP2C19 Substrates; Cytochrome P-450 CYP3A Inducers; Cytochrome P-450 CYP3A Inducers (strong); Cytochrome P-450 CYP3A4 Inducers (strong); Cytochrome P-450 Enzyme Inducers; GA…
Lindane	ESR1	1	Agrochemicals; Antiparasitic Products, Insecticides and Repellents; Chemical Actions and Uses; Chlorine Containing Products; Ectoparasiticides, Incl. Scabicides; Ectoparasiticides, Incl. Scabicides, Insecticides and Repellents; Hydrocarbons; Hydrocarbons, Chlorinated; Hydrocarbons, Halogenated; Insecticides; Organic Chemicals; Pesticides; Specialty Uses of Chemicals; Toxic Actions
Erlotinib	EGFR	1	Antineoplastic Agents; Antineoplastic and Immunomodulating Agents; BCRP/ABCG2 Inhibitors; Chemical Actions and Uses; Cytochrome P-450 CYP1A2 Substrates; Cytochrome P-450 CYP2C8 Inhibitors; Cytochrome P-450 CYP2C8 Substrates; Cytochrome P-450 CYP2D6 Substrates; Cytochrome P-450 CYP3A4 Substrates; Cytochrome P-450 CYP3A5 Substrates; Cytochrome P-450 Enzyme Inhibitors; Enzyme Inhibitors; Heterocycli…
Guanidine	DLG4	1	Acetylcholine Releasing Agent; Amidines; Guanidines; Organic Chemicals
Medroxyprogesterone acetate	ESR1	1	Antineoplastic Agents; Antineoplastic Agents, Hormonal; Antineoplastic and Immunomodulating Agents; Chemical Actions and Uses; Contraceptive Agents; Contraceptive Agents, Female; Contraceptive Agents, Male; Contraceptives, Oral; Contraceptives, Oral, Synthetic; Corpus Luteum Hormones; Cytochrome P-450 CYP2C8 Inhibitors; Cytochrome P-450 CYP2C9 Inhibitors; Cytochrome P-450 CYP3A Inducers; Cytochro…
Fluphenazine	CALM1	1	Antipsychotic Agents; Antipsychotic Agents (First Generation [Typical]); Central Nervous System Agents; Central Nervous System Depressants; Chemical Actions and Uses; Cytochrome P-450 CYP1A2 Inhibitors; Cytochrome P-450 CYP1A2 Inhibitors (weak); Cytochrome P-450 CYP2D6 Inhibitors; Cytochrome P-450 CYP2D6 Inhibitors (weak); Cytochrome P-450 CYP2D6 Substrates; Cytochrome P-450 CYP2E1 Inhibitors; Cy…
Simvastatin	ITGB2	1	Anticholesteremic Agents; Antimetabolites; Cardiovascular System; Chemical Actions and Uses; Combined Inhibitors of CYP3A4 and P-glycoprotein; CYP3A Substrates (Sensitive); Cytochrome P-450 CYP2B6 Inducers; Cytochrome P-450 CYP2C19 Inhibitors; Cytochrome P-450 CYP2C8 Inhibitors; Cytochrome P-450 CYP2C8 Substrates; Cytochrome P-450 CYP2C9 Inducers; Cytochrome P-450 CYP2C9 Inhibitors; Cytochrome P-…
Isoflurane	CALM1	1	Anesthetics; Anesthetics, General; Anesthetics, Inhalation; Central Nervous System Agents; Central Nervous System Depressants; Chemical Actions and Uses; Cytochrome P-450 CYP2B6 Inducers; Cytochrome P-450 CYP2B6 Inhibitors; Cytochrome P-450 CYP2B6 Substrates; Cytochrome P-450 CYP2E1 Substrates; Cytochrome P-450 Enzyme Inducers; Cytochrome P-450 Enzyme Inhibitors; Ethers; Hydrocarbons, Halogenated…
Tazarotene	RARA	1	Acids, Heterocyclic; Antipsoriatics; Antipsoriatics for Topical Use; Chemical Actions and Uses; Cytochrome P-450 CYP2C8 Substrates; Dermatologic Agents; Dermatologicals; Gels; Heterocyclic Compounds; Heterocyclic Compounds, 1-Ring; Keratolytic Agents; Misc. Skin and Mucous Membrane Agents; Noxae; Pharmacologic Actions; Prodrugs; Pyridines; Retinoids; Teratogens; Therapeutic Uses; Toxic Actions
Ethynodiol diacetate	ESR1	1	Chemical Actions and Uses; Contraceptive Agents; Contraceptive Agents, Female; Contraceptives, Oral; Contraceptives, Oral, Synthetic; Genito Urinary System and Sex Hormones; Hormonal Contraceptives for Systemic Use; Hyperglycemia-Associated Agents; Norpregnanes; Norpregnenes; Norsteroids; Oral Contraceptive (Progestins); Pharmacologic Actions; Physiological Effects of Drugs; Polycyclic Compounds;…
Clomifene	ESR1	1	Benzene Derivatives; Benzylidene Compounds; Chemical Actions and Uses; Cytochrome P-450 CYP1A2 Inhibitors; Cytochrome P-450 CYP2A6 Inhibitors; Cytochrome P-450 CYP2E1 Inhibitors; Cytochrome P-450 CYP3A Inhibitors; Cytochrome P-450 CYP3A4 Inhibitors; Cytochrome P-450 Enzyme Inhibitors; Estrogen Agonist-antagonists; Estrogen Agonist/Antagonist; Estrogen Antagonists; Estrogen Receptor Modulators; Fe…
Paricalcitol	VDR	1	Anti-Parathyroid Agents; Bone Density Conservation Agents; Calcium Homeostasis; Cholestanes; Cholestenes; Cytochrome P-450 CYP3A4 Substrates; Lipids; Membrane Lipids; Polycyclic Compounds; Secosteroids; Steroids; Sterols; Systemic Hormonal Preparations, Excl. Sex Hormones and Insulins; Vitamin D; Vitamin D and Analogues; Vitamin D3 Analog
Phenoxybenzamine	CALM1	1	Adrenergic Agents; Adrenergic alpha-Antagonists; Adrenergic Antagonists; Alpha1 Antagonists; Amines; Antihypertensive Agents; Cardiovascular Agents; Cardiovascular System; Chemical Actions and Uses; Cytochrome P-450 CYP3A4 Substrates; Ethylamines; Hypotensive Agents; Molecular Mechanisms of Pharmacological Action; Neurotransmitter Agents; Organic Chemicals; Peripheral Vasodilators; Pharmacologic …
Fulvestrant	ESR1	1	Anti-Estrogens; Antineoplastic Agents; Antineoplastic Agents, Hormonal; Antineoplastic and Immunomodulating Agents; Chemical Actions and Uses; Cytochrome P-450 CYP3A4 Substrates; Endocrine Therapy; Estradiol Congeners; Estranes; Estrenes; Estrogen Antagonists; Estrogen Receptor Antagonists; Gonadal Hormones; Gonadal Steroid Hormones; Hormone Antagonists; Hormone Antagonists and Related Agents; Ho…
Norgestimate	ESR1	1	Chemical Actions and Uses; Contraceptive Agents; Contraceptive Agents, Female; Contraceptives, Oral; Contraceptives, Oral, Synthetic; Cytochrome P-450 CYP3A Inducers; Cytochrome P-450 CYP3A4 Inducers (weak); Cytochrome P-450 Enzyme Inducers; Genito Urinary System and Sex Hormones; Hyperglycemia-Associated Agents; Norpregnanes; Norpregnenes; Norsteroids; Oral Contraceptive (Progestins); Pharmacolo…
Panitumumab	EGFR	1	Amino Acids, Peptides, and Proteins; Antibodies; Antibodies, Monoclonal; Antineoplastic Agents; Antineoplastic and Immunomodulating Agents; Blood Proteins; Colonic Neoplasms; Epidermal Growth Factor Receptor Antagonist; Globulins; Immunoglobulins; Immunoproteins; Proteins; Receptor, Epidermal Growth Factor; Serum Globulins
Glucosamine	MMP9	1	Amino Sugars; Antiinflammatory and Antirheumatic Products; Antiinflammatory and Antirheumatic Products, Non-Steroids; Carbohydrates; Cytochrome P-450 CYP2C19 Substrates; Cytochrome P-450 CYP2E1 Substrates; Hexosamines; Musculo-Skeletal System
Mestranol	ESR1	1	Chemical Actions and Uses; Cytochrome P-450 CYP1A2 Inhibitors; Cytochrome P-450 CYP1A2 Inhibitors (weak); Cytochrome P-450 CYP2C9 Substrates; Cytochrome P-450 Enzyme Inhibitors; Estradiol Congeners; Estrogen Contraceptives; Estrogenic Steroids, Alkylated; Estrogens; Ethinyl Estradiol; Gonadal Hormones; Gonadal Steroid Hormones; Hormones; Hormones, Hormone Substitutes, and Hormone Antagonists; Hyp…
Danazol	ESR1	1	Androgens; Antigonadotropins and Similar Agents; Chemical Actions and Uses; Cytochrome P-450 CYP3A Inhibitors; Cytochrome P-450 CYP3A4 Inhibitors; Cytochrome P-450 CYP3A4 Inhibitors (weak); Cytochrome P-450 Enzyme Inhibitors; Estrogen Antagonists; Genito Urinary System and Sex Hormones; Hormone Antagonists; Hormones, Hormone Substitutes, and Hormone Antagonists; Hyperglycemia-Associated Agents; P…
Aprindine	CALM1	1	Anti-Arrhythmia Agents; Antiarrhythmics, Class I and III; Antiarrhythmics, Class Ib; Cardiac Therapy; Cardiovascular Agents; Cardiovascular System; Chemical Actions and Uses; Cytochrome P-450 CYP2D6 Substrates; Hydrocarbons; Hydrocarbons, Aromatic; Hydrocarbons, Cyclic; Indans; Indenes; Membrane Transport Modulators; Molecular Mechanisms of Pharmacological Action; Organic Chemicals; Pharmacologic…
Sucrose	ACTA1	1	Carbohydrates; Chemical Actions and Uses; Diet, Food, and Nutrition; Disaccharides; Flavoring Agents; Food; Food Additives; Food and Beverages; Oligosaccharides; Physiological Phenomena; Polysaccharides; Specialty Uses of Chemicals; Sweetening Agents
Ramucirumab	KDR	1	Amino Acids, Peptides, and Proteins; Antibodies; Antibodies, Monoclonal; Antineoplastic Agents; Antineoplastic and Immunomodulating Agents; Blood Proteins; Chemical Actions and Uses; Globulins; Immunoglobulins; Immunoproteins; Pharmacologic Actions; Proteins; Serum Globulins; Therapeutic Uses; Vascular Endothelial Growth Factor Receptor 2 Antagonist
Pertuzumab	ERBB2	1	Amino Acids, Peptides, and Proteins; Antibodies; Antibodies, Monoclonal; Antineoplastic Agents; Antineoplastic and Immunomodulating Agents; Blood Proteins; Breast Neoplasms; Chemical Actions and Uses; Globulins; Immunoglobulins; Immunoproteins; Pharmacologic Actions; Proteins; Receptor, ErbB-2, antagonists & inhibitors; Serum Globulins; Therapeutic Uses
Doxercalciferol	VDR	1	Anti-Parathyroid Agents; Bone Density Conservation Agents; Calcium Homeostasis; Chemical Actions and Uses; Cholestanes; Cholestenes; Diet, Food, and Nutrition; Food; Food and Beverages; Growth Substances; Lipids; Membrane Lipids; Micronutrients; Pharmacologic Actions; Physiological Effects of Drugs; Physiological Phenomena; Polycyclic Compounds; Secosteroids; Steroids; Sterols; Systemic Hormonal …
Tibolone	ESR1	1	Anabolic Agents; Androgen Antagonists; Antihypertensive Agents; Antineoplastic Agents; Antineoplastic Agents, Hormonal; Cardiovascular Agents; Chemical Actions and Uses; Estrogen Receptor Modulators; Estrogens; Genito Urinary System and Sex Hormones; Hormone Antagonists; Hormones; Hormones, Hormone Substitutes, and Hormone Antagonists; Norpregnanes; Norsteroids; Pharmacologic Actions; Physiologic…
Ancestim	KIT	1	Adjuvants, Immunologic; Amino Acids, Peptides, and Proteins; Antineoplastic and Immunomodulating Agents; Biological Factors; Colony-Stimulating Factors; Cytokines; Hematopoietic Cell Growth Factors; Intercellular Signaling Peptides and Proteins; Peptides; Proteins
Synthetic Conjugated Estrogens, B	ESR1	1	Chemical Actions and Uses; Cytochrome P-450 CYP3A4 Substrates; Estrogens; Gonadal Hormones; Gonadal Steroid Hormones; Hormones; Hormones, Hormone Substitutes, and Hormone Antagonists; Pharmacologic Actions; Physiological Effects of Drugs
Homosalate	ESR1	1	Acids, Carbocyclic; Benzene Derivatives; Benzoates; Carboxylic Acids; Hydrocarbons; Hydrocarbons, Aromatic; Hydrocarbons, Cyclic; Hydroxy Acids; Hydroxybenzoates; Organic Chemicals; Phenols; Sunscreening Agents
Neratinib	EGFR	1	Cytochrome P-450 CYP3A4 Substrates; Heterocyclic Compounds; Heterocyclic Compounds, 2-Ring; Kinase Inhibitor
Dupilumab	IL4R	1	Amino Acids, Peptides, and Proteins; Anti-Asthmatic Agents; Antibodies; Blood Proteins; Globulins; Immunoglobulins; Immunoproteins; Interleukin-4 Receptor alpha Antagonist; Misc. Skin and Mucous Membrane Agents; Proteins; Serum Globulins
Copanlisib	PIK3CA	1	BCRP/ABCG2 Substrates; Cytochrome P-450 CYP3A4 Substrates; Cytochrome P-450 CYP3A5 Substrates; Cytochrome P-450 CYP3A7 Substrates; Heterocyclic Compounds; Heterocyclic Compounds, 1-Ring; Heterocyclic Compounds, 2-Ring; Kinase Inhibitor; P-glycoprotein/ABCB1 Substrates
Olmutinib	EGFR	1	nan
Testosterone cypionate	ESR1	1	Anabolic Agents; Androgens; Androstanes; Androstenes; Androstenols; BCRP/ABCG2 Substrates; Chemical Actions and Uses; Combined Inhibitors of CYP3A4 and P-glycoprotein; Cytochrome P-450 CYP2B6 Inducers; Cytochrome P-450 CYP2B6 Substrates; Cytochrome P-450 CYP2C19 Substrates; Cytochrome P-450 CYP2C8 Substrates; Cytochrome P-450 CYP2C9 Substrates; Cytochrome P-450 CYP3A Inducers; Cytochrome P-450 CY…
Pegademase bovine	GRB2	1	Aminohydrolases; Bovine Intestinal Adenosine Deaminase; Drug Carriers; Enzymes; Enzymes and Coenzymes; Hydrolases; Nucleoside Deaminases; Severe Combined Immunodeficiency
Eptifibatide	ITGB3	1	Amino Acids, Peptides, and Proteins; Blood and Blood Forming Organs; Chemical Actions and Uses; Fibrinolytic Agents; Hematologic Agents; Pharmacologic Actions; Platelet Aggregation Inhibitors; Platelet Aggregation Inhibitors Excl. Heparin; Platelet Glycoprotein GPIIb-IIIa Complex, antagonists & inhibitors; Therapeutic Uses
Basiliximab	IL2RB	1	Amino Acids, Peptides, and Proteins; Antibodies; Antibodies, Blocking; Antineoplastic and Immunomodulating Agents; Blood Proteins; Chemical Actions and Uses; Globulins; Immunoglobulins; Immunologic Factors; Immunoproteins; Immunosuppressive Agents; Interleukin Inhibitors; Interleukin-2 Receptor Blocking Antibody; Pharmacologic Actions; Physiological Effects of Drugs; Proteins; Recombinant Protein…
Muromonab	CD247	1	Amino Acids, Peptides, and Proteins; Antibodies; Antibodies, Monoclonal; Antibodies, Monoclonal, Murine-Derived; Antineoplastic and Immunomodulating Agents; Blood Proteins; CD3 Blocker Immunosuppressant; Chemical Actions and Uses; Globulins; Immunoglobulin G; Immunoglobulin Isotypes; Immunoglobulins; Immunologic Factors; Immunoproteins; Immunosuppressive Agents; Pharmacologic Actions; Physiologic…
Ergocalciferol	VDR	1	Alimentary Tract and Metabolism; Bone Density Conservation Agents; Chemical Actions and Uses; Cholestanes; Cholestenes; Cytochrome P-450 CYP3A4 Substrates; Diet, Food, and Nutrition; Food; Food and Beverages; Growth Substances; Lipids; Membrane Lipids; Micronutrients; Pharmacologic Actions; Physiological Effects of Drugs; Physiological Phenomena; Polycyclic Compounds; Provitamin D2 Compound; Seco…
Atomoxetine	GRIN2D	1	Adrenergic Agents; Adrenergic Uptake Inhibitors; Amines; Centrally Acting Sympathomimetics; Chemical Actions and Uses; Cytochrome P-450 CYP2C19 Substrates; Cytochrome P-450 CYP2D6 Inhibitors; Cytochrome P-450 CYP2D6 Inhibitors (moderate); Cytochrome P-450 CYP2D6 Substrates; Cytochrome P-450 CYP3A Inhibitors; Cytochrome P-450 CYP3A4 Inhibitors; Cytochrome P-450 CYP3A4 Inhibitors (moderate); Cytoch…
Acitretin	RARA	1	Alkenes; Antipsoriatics; Antipsoriatics for Systemic Use; Biological Factors; Carotenoids; Chemical Actions and Uses; Cyclohexanes; Cyclohexenes; Cycloparaffins; Dermatologic Agents; Dermatologicals; Hydrocarbons; Hydrocarbons, Acyclic; Hydrocarbons, Alicyclic; Hydrocarbons, Cyclic; Keratolytic Agents; Macrocyclic Compounds; Misc. Skin and Mucous Membrane Agents; Organic Chemicals; Pharmacologic …
Nicardipine	CALM1	1	Alpha1 Antagonists; Antihypertensive Agents; Calcium Channel Blockers; Calcium Channel Blockers (Dihydropyridine); Cardiovascular Agents; Cardiovascular System; Chemical Actions and Uses; Combined Inhibitors of CYP3A4 and P-glycoprotein; Cytochrome P-450 CYP2B6 Inducers; Cytochrome P-450 CYP2C19 Inhibitors; Cytochrome P-450 CYP2C19 Inhibitors (moderate); Cytochrome P-450 CYP2C8 Inhibitors; Cytoch…
Perphenazine	CALM1	1	Antipsychotic Agents; Antipsychotic Agents (First Generation [Typical]); Central Nervous System Agents; Central Nervous System Depressants; Chemical Actions and Uses; Cytochrome P-450 CYP1A2 Inhibitors; Cytochrome P-450 CYP1A2 Inhibitors (weak); Cytochrome P-450 CYP1A2 Substrates; Cytochrome P-450 CYP2B6 Substrates; Cytochrome P-450 CYP2C19 Substrates; Cytochrome P-450 CYP2C8 Substrates; Cytochro…
Azathioprine	RAC1	1	6-Mercaptopurine; Antimetabolites; Antimetabolites, Antineoplastic; Antineoplastic Agents; Antineoplastic and Immunomodulating Agents; Antirheumatic Agents; Carbohydrates; Chemical Actions and Uses; Glycosides; Heterocyclic Compounds; Heterocyclic Compounds, 2-Ring; Immunologic Factors; Immunosuppressive Agents; Inorganic Chemicals; Molecular Mechanisms of Pharmacological Action; Noxae; Nucleic A…
Tiludronic acid	PTPN1	1	Bone Density Conservation Agents; Chemical Actions and Uses; Diphosphonates; Drugs Affecting Bone Structure and Mineralization; Drugs for Treatment of Bone Diseases; Musculo-Skeletal System; Organic Chemicals; Organophosphonates; Organophosphorus Compounds; Pharmacologic Actions; Phospholipases A, antagonists & inhibitors; Physiological Effects of Drugs
Orphenadrine	GRIN2D	1	Amines; Anti-Dyskinesia Agents; Anti-Parkinson Drugs; Autonomic Agents; Benzene Derivatives; Benzhydryl Compounds; Central Nervous System Agents; Central Nervous System Depressants; Chemical Actions and Uses; Chemically-Induced Disorders; Cholinergic Agents; Cholinergic Antagonists; Cytochrome P-450 CYP1A2 Inhibitors; Cytochrome P-450 CYP1A2 Inhibitors (weak); Cytochrome P-450 CYP2B6 Inducers; Cy…
Captopril	MMP9	1	ACE Inhibitors and Diuretics; Acids, Acyclic; Agents Acting on the Renin-Angiotensin System; Amino Acids; Amino Acids, Cyclic; Amino Acids, Peptides, and Proteins; Aminoketone; Angiotensin-Converting Enzyme Inhibitors; Antihypertensive Agents; Carboxylic Acids; Cardiovascular Agents; Cardiovascular System; Chemical Actions and Uses; Cytochrome P-450 CYP2D6 Substrates; Enzyme Inhibitors; Hypotensi…
Insulin Aspart	INSR	1	Alimentary Tract and Metabolism; Amino Acids, Peptides, and Proteins; Blood Glucose Lowering Agents; Chemical Actions and Uses; Cytochrome P-450 CYP1A2 Inducers; Cytochrome P-450 Enzyme Inducers; Drugs Used in Diabetes; Hormones; Hormones, Hormone Substitutes, and Hormone Antagonists; Hypoglycemia-Associated Agents; Hypoglycemic Agents; Insulin Analog; Insulin, Short-Acting; Insulins; Insulins an…
Allylestrenol	ESR1	1	Chemical Actions and Uses; Cytochrome P-450 CYP3A4 Substrates; Estranes; Estren Derivatives; Estrenes; Genito Urinary System and Sex Hormones; Hormones; Hormones, Hormone Substitutes, and Hormone Antagonists; Pharmacologic Actions; Physiological Effects of Drugs; Polycyclic Compounds; Progestins; Sex Hormones and Modulators of the Genital System; Steroids
Phenolphthalein	ESR1	1	Alimentary Tract and Metabolism; Benzene Derivatives; Chemical Actions and Uses; Contact Laxatives; Drugs for Constipation; Hydrocarbons; Hydrocarbons, Aromatic; Hydrocarbons, Cyclic; Indicators and Reagents; Laboratory Chemicals; Organic Chemicals; Phenolphthaleins; Phenols; Specialty Uses of Chemicals
Flunarizine	CALM1	1	Anticonvulsants; Antimigraine Agents, Miscellaneous; Antivertigo Preparations; Calcium Channel Blockers; Cardiovascular Agents; Central Nervous System Agents; Central Nervous System Depressants; Chemical Actions and Uses; Cytochrome P-450 CYP1A2 Substrates; Cytochrome P-450 CYP2A6 Substrates; Cytochrome P-450 CYP2B6 Substrates; Cytochrome P-450 CYP2C9 Substrates; Cytochrome P-450 CYP2D6 Substrate…
Trastuzumab emtansine	ERBB2	1	Amides; Amino Acids, Peptides, and Proteins; Antibodies; Antibodies, Monoclonal; Antimitotic Agents; Antineoplastic Agents; Antineoplastic and Immunomodulating Agents; Blood Proteins; Chemical Actions and Uses; Cytochrome P-450 CYP3A4 Substrates; Cytochrome P-450 CYP3A5 Substrates; Globulins; Heterocyclic Compounds; Heterocyclic Compounds, 1-Ring; Immunoglobulins; Immunoproteins; Immunosuppressiv…
Acetylcysteine	GRIN2D	1	Amino Acids; Amino Acids, Neutral; Amino Acids, Peptides, and Proteins; Amino Acids, Sulfur; Anti-Infective Agents; Antidote for Acetaminophen Overdose; Antidotes; Antioxidants; Antiviral Agents; Chemical Actions and Uses; Cough and Cold Preparations; Cysteine; Expectorants; Free Radical Scavengers; Inorganic Chemicals; Molecular Mechanisms of Pharmacological Action; Organic Chemicals; Pharmacolo…
Crizotinib	MET	1	Antineoplastic Agents; Antineoplastic and Immunomodulating Agents; Azoles; Bradycardia-Causing Agents; Chemical Actions and Uses; Combined Inhibitors of CYP3A4 and P-glycoprotein; Cytochrome P-450 CYP2B6 Inhibitors; Cytochrome P-450 CYP2B6 Inhibitors (moderate); Cytochrome P-450 CYP3A Inhibitors; Cytochrome P-450 CYP3A4 Inhibitors; Cytochrome P-450 CYP3A4 Inhibitors (moderate); Cytochrome P-450 C…
Polyestradiol phosphate	ESR1	1	Antineoplastic and Immunomodulating Agents; Chemical Actions and Uses; Endocrine Therapy; Estradiol Congeners; Estranes; Estrenes; Estrogens; Gonadal Hormones; Gonadal Steroid Hormones; Hormones; Hormones and Related Agents; Hormones, Hormone Substitutes, and Hormone Antagonists; Pharmacologic Actions; Physiological Effects of Drugs; Polycyclic Compounds; Steroids
Necitumumab	EGFR	1	Amino Acids, Peptides, and Proteins; Antibodies; Antibodies, Monoclonal; Antineoplastic Agents; Antineoplastic and Immunomodulating Agents; Blood Proteins; Epidermal Growth Factor Receptor Antagonist; Globulins; Immunoglobulins; Immunoproteins; Proteins; Receptor, Epidermal Growth Factor, antagonists & inhibitors; Serum Globulins
Calcium Citrate	CALM1	1	Acids, Acyclic; Alimentary Tract and Metabolism; Calcium Compounds; Calcium Salts; Carboxylic Acids; Chemical Actions and Uses; Citrates; Citric Acid; Diet, Food, and Nutrition; Food; Food Additives; Food and Beverages; Inorganic Chemicals; Mineral Supplements; Organic Chemicals; Physiological Phenomena; Specialty Uses of Chemicals; Tricarboxylic Acids
Artenimol	IQGAP1	1	Anions; Anti-Infective Agents; Antimalarials; Antiparasitic Agents; Antiparasitic Products, Insecticides and Repellents; Antiprotozoals; Artemisia; Chemical Actions and Uses; Cytochrome P-450 CYP1A2 Inhibitors; Cytochrome P-450 CYP1A2 Inhibitors (weak); Cytochrome P-450 CYP2C19 Inhibitors; Cytochrome P-450 CYP2C19 Inhibitors (weak); Cytochrome P-450 CYP2D6 Inhibitors; Cytochrome P-450 Enzyme Inhi…
Lenograstim	CSF3R	1	Adjuvants, Immunologic; Amino Acids, Peptides, and Proteins; Antineoplastic and Immunomodulating Agents; Biological Factors; Carbohydrates; Chemical Actions and Uses; Colony-Stimulating Factors; Cytokines; Glycoconjugates; Glycoproteins; Hematopoietic Cell Growth Factors; Immunologic Factors; Intercellular Signaling Peptides and Proteins; Peptides; Pharmacologic Actions; Physiological Effects of …
Axicabtagene ciloleucel	CD19	1	nan
Testosterone undecanoate	ESR1	1	Androgens; Androstanes; Androstenes; Androstenols; BCRP/ABCG2 Substrates; Chemical Actions and Uses; Combined Inhibitors of CYP3A4 and P-glycoprotein; Cytochrome P-450 CYP2B6 Inducers; Cytochrome P-450 CYP2B6 Substrates; Cytochrome P-450 CYP2C19 Substrates; Cytochrome P-450 CYP2C8 Substrates; Cytochrome P-450 CYP2C9 Substrates; Cytochrome P-450 CYP3A Inducers; Cytochrome P-450 CYP3A Inhibitors; C…
Ferric cation	ITGB3	1	Drugs for Treatment of Hyperkalemia and Hyperphosphatemia; Inorganic Chemicals; Iron Compounds; Organic Chemicals; Organometallic Compounds; Parenteral Iron Replacement; Phosphate Binder
Naloxone	ESR1	1	Alkaloids; Antidotes; Central Nervous System Agents; Chemical Actions and Uses; Cytochrome P-450 CYP2C8 Substrates; Cytochrome P-450 CYP3A4 Substrates; Heterocyclic Compounds; Heterocyclic Compounds with 4 or More Rings; Heterocyclic Compounds, Bridged-Ring; Hydrocarbons; Hydrocarbons, Aromatic; Hydrocarbons, Cyclic; Morphinans; Narcotic Antagonists; Opiate Alkaloids; Opiate Antagonists; Organic …
Cetuximab	EGFR	1	Amino Acids, Peptides, and Proteins; Antibodies; Antibodies, Monoclonal; Antibodies, Monoclonal, Humanized; Antineoplastic Agents; Antineoplastic and Immunomodulating Agents; Blood Proteins; Chemical Actions and Uses; Epidermal Growth Factor Receptor Antagonist; Globulins; Immunoglobulins; Immunoproteins; Pharmacologic Actions; Proteins; Serum Globulins; Therapeutic Uses
Denileukin diftitox	IL2RB	1	ADP Ribose Transferases; Amino Acids, Peptides, and Proteins; Antineoplastic Agents; Antineoplastic and Immunomodulating Agents; Bacterial Toxins; Biological Factors; Chemical Actions and Uses; Cytokines; Enzymes; Enzymes and Coenzymes; Glycosyltransferases; Intercellular Signaling Peptides and Proteins; Interleukins; Lymphokines; Pentosyltransferases; Peptides; Pharmacologic Actions; Proteins; R…
Abciximab	ITGB3	1	Amino Acids, Peptides, and Proteins; Antibodies; Anticoagulants; Blood and Blood Forming Organs; Blood Proteins; Chemical Actions and Uses; Fibrinolytic Agents; Globulins; Hematologic Agents; Immunoglobulin Fragments; Immunoglobulins; Immunoproteins; Miscellaneous Therapeutic Agents; Peptide Fragments; Peptides; Pharmacologic Actions; Platelet Aggregation Inhibitors; Platelet Aggregation Inhibito…
Cholecalciferol	VDR	1	Bone Density Conservation Agents; Chemical Actions and Uses; Cholestanes; Cholestenes; Cytochrome P-450 CYP2B6 Inhibitors; Cytochrome P-450 CYP2C19 Inhibitors; Cytochrome P-450 CYP2C19 Inhibitors (moderate); Cytochrome P-450 CYP2C8 Inhibitors; Cytochrome P-450 CYP2C9 Inhibitors; Cytochrome P-450 CYP2C9 Inhibitors (moderate); Cytochrome P-450 CYP2D6 Inhibitors; Cytochrome P-450 CYP2D6 Inhibitors (…
Adapalene	RARA	1	Analgesics; Analgesics, Non-Narcotic; Anti-Acne Preparations; Anti-Acne Preparations for Topical Use; Anti-Inflammatory Agents; Anti-Inflammatory Agents, Non-Steroidal; Antirheumatic Agents; Central Nervous System Agents; Chemical Actions and Uses; Dermatologic Agents; Dermatologicals; Hydrocarbons; Hydrocarbons, Aromatic; Hydrocarbons, Cyclic; Misc. Skin and Mucous Membrane Agents; Naphthalenes;…
Conjugated estrogens	ESR1	1	BCRP/ABCG2 Substrates; Chemical Actions and Uses; COMT Substrates; Cytochrome P-450 CYP1A2 Inhibitors; Cytochrome P-450 CYP1A2 Inhibitors (weak); Cytochrome P-450 CYP1A2 Substrates; Cytochrome P-450 CYP3A4 Substrates; Cytochrome P-450 Enzyme Inhibitors; Estradiol Congeners; Estrogen Contraceptives; Estrogens; Genito Urinary System and Sex Hormones; Gonadal Hormones; Gonadal Steroid Hormones; Horm…
Desogestrel	ESR1	1	Chemical Actions and Uses; Contraceptive Agents; Contraceptive Agents, Female; Contraceptives, Oral; Contraceptives, Oral, Synthetic; Genito Urinary System and Sex Hormones; Hormones; Hormones, Hormone Substitutes, and Hormone Antagonists; Hyperglycemia-Associated Agents; Norpregnanes; Norpregnenes; Norsteroids; Oral Contraceptive (Progestins); Pharmacologic Actions; Physiological Effects of Drug…
Secobarbital	GRIN2D	1	Adjuvants; Adjuvants, Anesthesia; Barbiturates; Central Nervous System Agents; Central Nervous System Depressants; Chemical Actions and Uses; Cytochrome P-450 CYP1A2 Inducers; Cytochrome P-450 CYP2C8 Inducers; Cytochrome P-450 CYP2C8 Inducers (strong); Cytochrome P-450 CYP2C9 Inducers; Cytochrome P-450 CYP2C9 Inducers (strong); Cytochrome P-450 Enzyme Inducers; GABA Agents; GABA Modulators; Heter…
Pethidine	GRIN2D	1	Acids, Heterocyclic; Adjuvants; Adjuvants, Anesthesia; Analgesics; Analgesics, Opioid; Central Nervous System Agents; Central Nervous System Depressants; Chemical Actions and Uses; Cytochrome P-450 CYP2B6 Substrates; Cytochrome P-450 CYP2C19 Substrates; Cytochrome P-450 CYP2D6 Substrates; Cytochrome P-450 CYP3A4 Substrates; Heterocyclic Compounds; Heterocyclic Compounds, 1-Ring; Isonipecotic Acid…
Chlorpromazine	CALM1	1	Alpha1 Antagonists; Antiemetics; Antipsychotic Agents; Antipsychotic Agents (First Generation [Typical]); Autonomic Agents; BSEP/ABCB11 Inhibitors; Central Nervous System Agents; Central Nervous System Depressants; Chemical Actions and Uses; Cytochrome P-450 CYP1A2 Substrates; Cytochrome P-450 CYP2D6 Inhibitors; Cytochrome P-450 CYP2D6 Inhibitors (moderate); Cytochrome P-450 CYP2D6 Substrates; Cy…
Cinchocaine	CALM1	1	Agents for Treatment of Hemorrhoids and Anal Fissures for Topical Use; Amides; Anesthetics; Anesthetics, Local; Antipruritics and Local Anesthetics; Cardiovascular System; Central Nervous System Agents; Central Nervous System Depressants; Chemical Actions and Uses; Heterocyclic Compounds; Heterocyclic Compounds, 2-Ring; Organic Chemicals; Peripheral Nervous System Agents; Pharmacologic Actions; P…
Mitotane	ESR1	1	Antineoplastic Agents; Antineoplastic Agents, Hormonal; Antineoplastic and Immunomodulating Agents; Chemical Actions and Uses; Cytochrome P-450 CYP3A Inducers; Cytochrome P-450 CYP3A Inducers (strong); Cytochrome P-450 CYP3A4 Inducers (strong); Cytochrome P-450 Enzyme Inducers; Hydrocarbons; Hydrocarbons, Chlorinated; Hydrocarbons, Halogenated; Organic Chemicals; Pharmacologic Actions; Therapeuti…
Hexachlorophene	ESR1	1	Anti-Infective Agents; Anti-Infective Agents, Local; Antiseptics and Disinfectants; Benzene Derivatives; Chemical Actions and Uses; Chlorobenzenes; Chlorophenols; Dermatologicals; Hydrocarbons; Hydrocarbons, Aromatic; Hydrocarbons, Chlorinated; Hydrocarbons, Cyclic; Hydrocarbons, Halogenated; Organic Chemicals; Pharmacologic Actions; Phenol and Derivatives; Phenols; Therapeutic Uses
Trifluoperazine	CALM1	1	Alpha1 Antagonists; Antiemetics; Antipsychotic Agents; Antipsychotic Agents (First Generation [Typical]); Autonomic Agents; Central Nervous System Agents; Central Nervous System Depressants; Chemical Actions and Uses; Cytochrome P-450 CYP1A2 Substrates; Dopamine Agents; Dopamine Antagonists; Gastrointestinal Agents; Heterocyclic Compounds; Heterocyclic Compounds, 3-Ring; Inorganic Chemicals; Mole…
Felodipine	CALM1	1	ACE Inhibitors and Calcium Channel Blockers; Agents Acting on the Renin-Angiotensin System; Anti-Arrhythmia Agents; Antihypertensive Agents; Calcium Channel Blockers; Calcium Channel Blockers (Dihydropyridine); Cardiovascular Agents; Cardiovascular System; Chemical Actions and Uses; Combined Inhibitors of CYP3A4 and P-glycoprotein; CYP3A Substrates (Sensitive); Cytochrome P-450 CYP2C8 Inhibitors;…
Heparin	FGFR1	1	Anti-coagulant; Anticoagulants; Blood and Blood Forming Organs; Carbohydrates; Cardiovascular Agents; Chemical Actions and Uses; Fibrin Modulating Agents; Fibrinolytic Agents; Glycosaminoglycans; Hematologic Agents; Heparin; Heparin Group; Heparin, Low-Molecular-Weight; Heparins; Miscellaneous Therapeutic Agents; Molecular Mechanisms of Pharmacological Action; Pharmacologic Actions; Polysaccharid…
Bepridil	CALM1	1	Anti-Arrhythmia Agents; Antihypertensive Agents; Calcium Channel Blockers; Cardiovascular Agents; Cardiovascular System; Chemical Actions and Uses; Cytochrome P-450 CYP2D6 Substrates; Heterocyclic Compounds; Heterocyclic Compounds, 1-Ring; Hypotensive Agents; Membrane Transport Modulators; Molecular Mechanisms of Pharmacological Action; Non-Selective Calcium Channel Blockers; P-glycoprotein/ABCB1…
Alfacalcidol	VDR	1	Bone Density Conservation Agents; Chemical Actions and Uses; Cholecalciferol; Cholestanes; Cholestenes; Drugs Affecting Bone Structure and Mineralization; Drugs for Treatment of Bone Diseases; Lipids; Membrane Lipids; Musculo-Skeletal System; Pharmacologic Actions; Physiological Effects of Drugs; Polycyclic Compounds; Secosteroids; Steroids; Sterols; Vitamin D
Formic Acid	CASK	1	Acids, Acyclic; Carboxylic Acids; Hemostatics; Organic Chemicals
Calcipotriol	VDR	1	Antineoplastic Agents; Antipsoriatics; Antipsoriatics for Topical Use; Chemical Actions and Uses; Cholecalciferol; Cholestanes; Cholestenes; Dermatologic Agents; Dermatologicals; Dihydroxycholecalciferols; Hydroxycholecalciferols; Lipids; Membrane Lipids; Misc. Skin and Mucous Membrane Agents; Pharmacologic Actions; Polycyclic Compounds; Secosteroids; Steroids; Sterols; Therapeutic Uses; Vitamin …
Lauric Acid	HNF4A	1	Fatty Acids; Lipids
Hyaluronidase (Human Recombinant)	TGFB1	1	Glycoside Hydrolases
Vedolizumab	ITGB7	1	Amino Acids, Peptides, and Proteins; Antibodies; Antibodies, Monoclonal; Antineoplastic and Immunomodulating Agents; Blood Proteins; Chemical Actions and Uses; Gastrointestinal Agents; Globulins; Immunoglobulins; Immunoproteins; Immunosuppressive Agents; Integrin Receptor Antagonist; Pharmacologic Actions; Proteins; Selective Immunosuppressants; Serum Globulins; Therapeutic Uses
Blinatumomab	CD19	1	Amides; Amino Acids, Peptides, and Proteins; Antibodies; Antibodies, Monoclonal; Antineoplastic Agents; Antineoplastic and Immunomodulating Agents; Blood Proteins; Chemical Actions and Uses; Globulins; Hydrocarbons; Immunoglobulins; Immunoproteins; Immunosuppressive Agents; Inorganic Chemicals; Monoterpenes; Myelosuppressive Agents; Norbornanes; Organic Chemicals; Pharmacologic Actions; Proteins;…
Ibrutinib	BTK	1	Antineoplastic Agents; Antineoplastic and Immunomodulating Agents; Azoles; CYP3A Substrates (Sensitive); Cytochrome P-450 CYP2D6 Substrates; Cytochrome P-450 CYP3A4 Substrates; Cytochrome P-450 CYP3A5 Substrates; Heterocyclic Compounds; Heterocyclic Compounds, 1-Ring; Immunosuppressive Agents; Kinase Inhibitor; Myelosuppressive Agents; Protein Kinase Inhibitors
Norethynodrel	ESR1	1	Chemical Actions and Uses; Contraceptive Agents; Contraceptive Agents, Female; Contraceptives, Oral; Contraceptives, Oral, Synthetic; Genito Urinary System and Sex Hormones; Norpregnanes; Norpregnenes; Norsteroids; Pharmacologic Actions; Physiological Effects of Drugs; Polycyclic Compounds; Reproductive Control Agents; Sex Hormones and Modulators of the Genital System; Steroids; Therapeutic Uses
Insulin Degludec	INSR	1	Alimentary Tract and Metabolism; Amino Acids, Peptides, and Proteins; Chemical Actions and Uses; Drugs Used in Diabetes; Hormones; Hormones, Hormone Substitutes, and Hormone Antagonists; Insulin Analog; Insulins; Insulins and Analogues; Insulins and Analogues for Injection, Long-Acting; Pancreatic Hormones; Peptide Hormones; Peptides; Pharmacologic Actions; Physiological Effects of Drugs
Gestrinone	ESR1	1	Antigonadotropins and Similar Agents; Chemical Actions and Uses; Contraceptive Agents; Contraceptive Agents, Female; Contraceptives, Oral; Genito Urinary System and Sex Hormones; Hormones; Hormones, Hormone Substitutes, and Hormone Antagonists; Norgestrienone; Norpregnanes; Norpregnatrienes; Norsteroids; Pharmacologic Actions; Physiological Effects of Drugs; Polycyclic Compounds; Progestins; Repr…
Calcium Phosphate	CALM1	1	Acids; Acids, Noncarboxylic; Alimentary Tract and Metabolism; Anions; Biocompatible Materials; Biomedical and Dental Materials; Calcium Compounds; Calcium Salts; Ceramics; Chemical Actions and Uses; Electrolytes; Inorganic Chemicals; Ions; Manufactured Materials; Mineral Supplements; Phosphates; Phosphoric Acids; Phosphorus Acids; Phosphorus Compounds; Specialty Uses of Chemicals; Technology, Ind…
Darbepoetin alfa	EPOR	1	Amino Acids, Peptides, and Proteins; Antianemic Preparations; Biological Factors; Blood and Blood Forming Organs; Carbohydrates; Chemical Actions and Uses; Colony-Stimulating Factors; Cytokines; Erythropoiesis-Stimulating Agents; Erythropoietin; Glycoconjugates; Glycoproteins; Hematinics; Hematologic Agents; Hematopoietic Cell Growth Factors; Intercellular Signaling Peptides and Proteins; Peptide…
Hyaluronidase	TGFB1	1	Amino Acids, Peptides, and Proteins; Antigens; Antigens, Surface; Biological Factors; Blood and Blood Forming Organs; Carbohydrates; Carbon-Oxygen Lyases; Enzymes; Enzymes and Coenzymes; Glycoconjugates; Glycoproteins; Glycoside Hydrolases; Hydrolases; Lyases; Membrane Glycoproteins; Membrane Proteins; Polysaccharide-Lyases; Proteins
Pegvisomant	GHR	1	Acromegaly; Amino Acids, Peptides, and Proteins; Anterior Pituitary Lobe Hormones and Analogues; Chemical Actions and Uses; Cytochrome P-450 CYP2C19 Inhibitors; Cytochrome P-450 CYP3A Inducers; Cytochrome P-450 Enzyme Inducers; Cytochrome P-450 Enzyme Inhibitors; Growth Hormone; Hormones; Hormones, Hormone Substitutes, and Hormone Antagonists; Peptide Hormones; Peptides; Pharmacologic Actions; Ph…
Calcitriol	VDR	1	Antipsoriatics; Antipsoriatics for Topical Use; Bone Density Conservation Agents; Calcium Channel Agonists; Cardiovascular Agents; Chemical Actions and Uses; Cholecalciferol; Cholestanes; Cholestenes; Cytochrome P-450 CYP3A Inducers; Cytochrome P-450 CYP3A4 Inducers (weak); Cytochrome P-450 CYP3A4 Substrates; Cytochrome P-450 Enzyme Inducers; Dermatologicals; Diet, Food, and Nutrition; Dihydroxyc…
Glutamic Acid	GRIN2D	1	Acid Preparations; Alimentary Tract and Metabolism; Amino Acids; Amino Acids, Acidic; Amino Acids, Dicarboxylic; Amino Acids, Peptides, and Proteins; Dietary Supplements; Digestives, Incl. Enzymes; Excitatory Amino Acids; Gastrointestinal Acidifying Agents; Gastrointestinal Agents; Glutamates; Supplements
Calcidiol	VDR	1	Alimentary Tract and Metabolism; Bone Density Conservation Agents; Chemical Actions and Uses; Cholecalciferol; Cholestanes; Cholestenes; Diet, Food, and Nutrition; Food; Food and Beverages; Growth Substances; Hydroxycholecalciferols; Lipids; Membrane Lipids; Micronutrients; Pharmacologic Actions; Physiological Effects of Drugs; Physiological Phenomena; Polycyclic Compounds; Secosteroids; Steroids…
Lidocaine	EGFR	1	Acetanilides; Amide Local Anesthetic; Amides; Anesthetics; Anesthetics, Local; Anilides; Anti-Arrhythmia Agents; Antiarrhythmic; Antipruritics and Local Anesthetics; Cardiac Drugs; Cardiovascular Agents; Central Nervous System Agents; Central Nervous System Depressants; Chemical Actions and Uses; Class Ib Antiarrythmics; Combined Inhibitors of CYP3A4 and P-glycoprotein; Cytochrome P-450 CYP1A2 In…
Gefitinib	EGFR	1	Antineoplastic Agents; Antineoplastic and Immunomodulating Agents; BCRP/ABCG2 Inhibitors; BCRP/ABCG2 Substrates; Chemical Actions and Uses; Cytochrome P-450 CYP2C19 Inhibitors; Cytochrome P-450 CYP2C9 Inhibitors; Cytochrome P-450 CYP2D6 Inhibitors; Cytochrome P-450 CYP2D6 Inhibitors (weak); Cytochrome P-450 CYP2D6 Substrates; Cytochrome P-450 CYP3A4 Substrates; Cytochrome P-450 Enzyme Inhibitors;…
Levonorgestrel	ESR1	1	Chemical Actions and Uses; Contraceptive Agents; Contraceptive Agents, Female; Contraceptives, Oral; Contraceptives, Oral, Synthetic; Contraceptives, Postcoital; Cytochrome P-450 CYP3A4 Substrates; Genito Urinary System and Sex Hormones; Hormonal Contraceptives for Systemic Use; Hyperglycemia-Associated Agents; Norgestrel; Norpregnanes; Norpregnenes; Norsteroids; Oral Contraceptive (Progestins); …
Progesterone	ESR1	1	BSEP/ABCB11 Inhibitors; Chemical Actions and Uses; Combined Inducers of CYP3A4 and P-glycoprotein; Combined Inhibitors of CYP3A4 and P-glycoprotein; Corpus Luteum Hormones; Cytochrome P-450 CYP1A2 Substrates; Cytochrome P-450 CYP2A6 Substrates; Cytochrome P-450 CYP2C19 Inhibitors; Cytochrome P-450 CYP2C19 Substrates; Cytochrome P-450 CYP2C8 Substrates; Cytochrome P-450 CYP2C9 Inhibitors; Cytochro…
Alitretinoin	RARA	1	Alkenes; Antineoplastic Agents; Antineoplastic and Immunomodulating Agents; Biological Factors; Carotenoids; Chemical Actions and Uses; Cyclohexanes; Cyclohexenes; Cycloparaffins; Cytochrome P-450 CYP1A2 Inhibitors; Cytochrome P-450 Enzyme Inhibitors; Hydrocarbons; Hydrocarbons, Acyclic; Hydrocarbons, Alicyclic; Hydrocarbons, Cyclic; Macrocyclic Compounds; Misc. Skin and Mucous Membrane Agents; O…
Toremifene	ESR1	1	Anti-Estrogens; Antineoplastic Agents; Antineoplastic Agents, Hormonal; Antineoplastic and Immunomodulating Agents; Benzene Derivatives; Benzylidene Compounds; Bone Density Conservation Agents; Chemical Actions and Uses; Cytochrome P-450 CYP1A2 Substrates; Cytochrome P-450 CYP3A4 Substrates; Endocrine Therapy; Estrogen Agonist/Antagonist; Estrogen Receptor Modulators; Highest Risk QTc-Prolonging …
Testosterone	ESR1	1	3-Oxoandrosten (4) Derivatives; Androgens; Androstanes; Androstenes; Androstenols; BCRP/ABCG2 Substrates; Chemical Actions and Uses; Combined Inhibitors of CYP3A4 and P-glycoprotein; Cytochrome P-450 CYP2B6 Inducers; Cytochrome P-450 CYP2B6 Substrates; Cytochrome P-450 CYP2C19 Substrates; Cytochrome P-450 CYP2C8 Substrates; Cytochrome P-450 CYP2C9 Substrates; Cytochrome P-450 CYP3A Inducers; Cyto…
Acamprosate	GRIN2D	1	Acids; Acids, Noncarboxylic; Alcohol Deterrents; Alkanes; Alkanesulfonic Acids; Central Nervous System Agents; Chemical Actions and Uses; Drugs Used in Addictive Disorders; Drugs Used in Alcohol Dependence; Hydrocarbons; Hydrocarbons, Acyclic; Inorganic Chemicals; Miscellaneous Central Nervous System Agents; Nervous System; Organic Chemicals; Pharmacologic Actions; Sulfonic Acids; Sulfur Acids; S…
Tirofiban	ITGB3	1	Amino Acids; Amino Acids, Aromatic; Amino Acids, Cyclic; Amino Acids, Peptides, and Proteins; Blood and Blood Forming Organs; Cardiovascular Agents; Chemical Actions and Uses; Fibrin Modulating Agents; Fibrinolytic Agents; Hematologic Agents; Molecular Mechanisms of Pharmacological Action; Pharmacologic Actions; Platelet Aggregation Inhibitors; Platelet Aggregation Inhibitors Excl. Heparin; Plate…
Dobutamine	ESR1	1	Adrenergic Agents; Adrenergic Agonists; Adrenergic and Dopaminergic Agents; Adrenergic beta-1 Receptor Agonists; Adrenergic beta-Agonists; Amines; Autonomic Agents; Beta2 Agonists; Biogenic Amines; Biogenic Monoamines; Cardiac Stimulants Excl. Cardiac Glycosides; Cardiac Therapy; Cardiotonic Agents; Cardiovascular Agents; Cardiovascular System; Catecholamines; Chemical Actions and Uses; COMT Subs…
Dienestrol	ESR1	1	Benzene Derivatives; Chemical Actions and Uses; Estrogen Contraceptives; Estrogens; Estrogens, Non-Steroidal; Genito Urinary System and Sex Hormones; Hormones; Hormones, Hormone Substitutes, and Hormone Antagonists; Hydrocarbons; Hydrocarbons, Aromatic; Hydrocarbons, Cyclic; Organic Chemicals; Pharmacologic Actions; Phenols; Physiological Effects of Drugs; Sex Hormones and Modulators of the Genit…
Gabapentin	GRIN2D	1	Acids, Acyclic; Acids, Carbocyclic; Amino Acids; Amino Acids, Peptides, and Proteins; Aminobutyrates; Analgesics; Anti-Anxiety Agents; Anti-Dyskinesia Agents; Anti-epileptic Agent; Anti-Parkinson Drugs; Anticonvulsants; Antimanic Agents; Butyrates; Calcium Channel Blockers; Carboxylic Acids; Cardiovascular Agents; Central Nervous System Agents; Central Nervous System Depressants; Chemical Actions…
Dihydrotachysterol	VDR	1	Alimentary Tract and Metabolism; Bone Density Conservation Agents; Chemical Actions and Uses; Cholestanes; Cholestenes; Diet, Food, and Nutrition; Ergocalciferols; Food; Food and Beverages; Growth Substances; Lipids; Membrane Lipids; Micronutrients; Pharmacologic Actions; Physiological Effects of Drugs; Physiological Phenomena; Polycyclic Compounds; Secosteroids; Steroids; Sterols; Vitamin D; Vit…
Leflunomide	PTK2B	1	Adjuvants; Adjuvants, Immunologic; Anti-Inflammatory Agents, Non-Steroidal; Antineoplastic Agents; Antineoplastic and Immunomodulating Agents; Antirheumatic Agents; Antiviral Agents; Azoles; BCRP/ABCG2 Substrates; Chemical Actions and Uses; Cytochrome P-450 CYP1A2 Substrates; Cytochrome P-450 CYP2C9 Inhibitors; Cytochrome P-450 CYP2C9 Inhibitors (moderate); Cytochrome P-450 CYP2C9 Substrates; Cyt…
Pimozide	CALM1	1	Anti-Dyskinesia Agents; Antipsychotic Agents; Antipsychotic Agents (First Generation [Typical]); Benzimidazoles; Central Nervous System Agents; Central Nervous System Depressants; Chemical Actions and Uses; Combined Inhibitors of CYP3A4 and P-glycoprotein; CYP3A Substrates (Sensitive); Cytochrome P-450 CYP1A2 Substrates; Cytochrome P-450 CYP2C19 Inhibitors; Cytochrome P-450 CYP2D6 Inhibitors; Cyt…
Calcium	CALM1	1	Alimentary Tract and Metabolism; Amino Acids, Peptides, and Proteins; Antacids and Adsorbents; Antidotes; Ascorbic Acid; Biological Factors; Blood Coagulation Factors; Blood Proteins; Elements; Inorganic Chemicals; Metals; Metals, Alkaline Earth; Minerals; Multivitamins With Minerals; Proteins; Replacement Preparations; Vitamins
Cholesterol	VDR	1	Anticarcinogenic Agents; Antineoplastic Agents; BCRP/ABCG2 Substrates; Chemical Actions and Uses; Cholestanes; Cholestenes; Cholesterol; Enzyme Inhibitors; Lipids; Membrane Lipids; Molecular Mechanisms of Pharmacological Action; P-glycoprotein/ABCB1 Inhibitors; Pharmacologic Actions; Physiological Effects of Drugs; Polycyclic Compounds; Protease Inhibitors; Protective Agents; Serine Proteinase In…
Milnacipran	GRIN2D	1	Adrenergic Agents; Adrenergic Uptake Inhibitors; Antidepressive Agents; Central Nervous System Agents; Chemical Actions and Uses; Cycloparaffins; Hydrocarbons; Hydrocarbons, Alicyclic; Hydrocarbons, Cyclic; Macrocyclic Compounds; Membrane Transport Modulators; Molecular Mechanisms of Pharmacological Action; Nervous System; Neurotransmitter Agents; Neurotransmitter Uptake Inhibitors; Organic Chemi…
Olaratumab	PDGFRA	1	Amino Acids, Peptides, and Proteins; Antibodies; Antineoplastic Agents; Blood Proteins; Globulins; Immunoglobulins; Immunoproteins; Proteins; Serum Globulins
Ketobemidone	GRIN2D	1	Acids, Heterocyclic; Alkenes; Allyl Compounds; Amines; Analgesics; Analgesics, Opioid; Central Nervous System Agents; Central Nervous System Depressants; Chemical Actions and Uses; Cytochrome P-450 CYP2B6 Substrates; Cytochrome P-450 CYP2C19 Substrates; Cytochrome P-450 CYP2C8 Substrates; Cytochrome P-450 CYP2C9 Substrates; Cytochrome P-450 CYP3A4 Substrates; Excitatory Amino Acid Agents; Excitat…
Plerixafor	CXCR4	1	Adjuvants, Immunologic; Anti-HIV Agents; Anti-Infective Agents; Anti-Retroviral Agents; Antineoplastic and Immunomodulating Agents; Antiviral Agents; Chemical Actions and Uses; Hematinics; Hematopoietic Stem Cell Mobilizer; HIV Fusion Inhibitors; Pharmacologic Actions; Receptors, CXCR4, antagonists & inhibitors; Therapeutic Uses
Hyaluronic acid	CD44	1	Adjuvants, Immunologic; Carbohydrates; Chemical Actions and Uses; Cicatrizants; Dermatologicals; Glycosaminoglycans; Immunologic Factors; Lubricants; Pharmacologic Actions; Physiological Effects of Drugs; Polysaccharides; Preparations for Treatment of Wounds and Ulcers; Protective Agents; Specialty Uses of Chemicals; Viscoelastic Substances; Viscosupplements
Methoxy polyethylene glycol-epoetin beta	EPOR	1	Alcohols; Amino Acids, Peptides, and Proteins; Antianemic Preparations; Biological Factors; Biomedical and Dental Materials; Blood and Blood Forming Organs; Carbohydrates; Chemical Actions and Uses; Colony-Stimulating Factors; Cytokines; Erythropoiesis-Stimulating Agents; Ethylene Glycols; Glycoconjugates; Glycols; Glycoproteins; Hematinics; Hematopoietic Cell Growth Factors; Intercellular Signal…
Chromic chloride	INSR	1	Acids; Acids, Noncarboxylic; Anions; Antioxidants; Chemical Actions and Uses; Chlorine Compounds; Electrolytes; Hydrochloric Acid; Inorganic Chemicals; Ions; Molecular Mechanisms of Pharmacological Action; Pharmacologic Actions; Physiological Effects of Drugs; Protective Agents; Specialty Uses of Chemicals; Standardized Chemical Allergen
Synthetic Conjugated Estrogens, A	ESR1	1	Chemical Actions and Uses; Cytochrome P-450 CYP1A2 Inhibitors; Cytochrome P-450 CYP1A2 Inhibitors (weak); Cytochrome P-450 CYP3A4 Substrates; Cytochrome P-450 Enzyme Inhibitors; Estrogen Contraceptives; Estrogens; Gonadal Hormones; Gonadal Steroid Hormones; Hormones; Hormones, Hormone Substitutes, and Hormone Antagonists; Pharmacologic Actions; Physiological Effects of Drugs
Osimertinib	EGFR	1	Acids, Acyclic; Acrylates; Amides; Amines; Antineoplastic Agents; BCRP/ABCG2 Substrates; Carboxylic Acids; Chemical Actions and Uses; Cytochrome P-450 CYP1A2 Inducers; Cytochrome P-450 CYP3A Inducers; Cytochrome P-450 Enzyme Inducers; Enzyme Inhibitors; Heterocyclic Compounds; Heterocyclic Compounds, 1-Ring; Kinase Inhibitor; Molecular Mechanisms of Pharmacological Action; Organic Chemicals; P-gl…
Magnesium carbonate	GRIN2D	1	Alimentary Tract and Metabolism; Drugs for Constipation; Elements; Inorganic Chemicals; Metals; Metals, Alkaline Earth; Metals, Light; Osmotically Acting Laxatives
Tasonermin	TNFRSF1A	1	Adjuvants, Immunologic; Antineoplastic and Immunomodulating Agents
Curcumin	VDR	1	Alkanes; Analgesics; Analgesics, Non-Narcotic; Anti-Inflammatory Agents; Anti-Inflammatory Agents, Non-Steroidal; Antineoplastic Agents; Antirheumatic Agents; Benzene Derivatives; Catechols; Central Nervous System Agents; Chemical Actions and Uses; Coloring Agents; Diarylheptanoids; Enzyme Inhibitors; Heptanes; Hydrocarbons; Hydrocarbons, Acyclic; Hydrocarbons, Aromatic; Hydrocarbons, Cyclic; Mol…
Acalabrutinib	BTK	1	Acids, Carbocyclic; Amides; Benzene Derivatives; Benzoates; Carboxylic Acids; Heterocyclic Compounds; Heterocyclic Compounds, 1-Ring; Hydrocarbons; Hydrocarbons, Aromatic; Hydrocarbons, Cyclic; Kinase Inhibitor; Organic Chemicals
Magnesium gluconate	ABL1	1	Acids, Acyclic; Alimentary Tract and Metabolism; Carbohydrates; Carboxylic Acids; Hydroxy Acids; Lithium; Magnesium; Mineral Supplements; Organic Chemicals; Sugar Acids; Zinc
Testosterone enanthate	ESR1	1	Androgens; Androstanes; Androstenes; Androstenols; BCRP/ABCG2 Substrates; Chemical Actions and Uses; Combined Inhibitors of CYP3A4 and P-glycoprotein; Cytochrome P-450 CYP2B6 Inducers; Cytochrome P-450 CYP2B6 Substrates; Cytochrome P-450 CYP2C19 Substrates; Cytochrome P-450 CYP2C8 Substrates; Cytochrome P-450 CYP2C9 Substrates; Cytochrome P-450 CYP3A Inducers; Cytochrome P-450 CYP3A Inhibitors; C…
Dextromethorphan	RAC1	1	Alkaloids; Antitussive Agents; Central Nervous System Agents; Chemical Actions and Uses; Cytochrome P-450 CYP2B6 Substrates; Cytochrome P-450 CYP2C19 Substrates; Cytochrome P-450 CYP2C8 Substrates; Cytochrome P-450 CYP2C9 Substrates; Cytochrome P-450 CYP2D6 Inhibitors; Cytochrome P-450 CYP2D6 Inhibitors (weak); Cytochrome P-450 CYP2D6 Substrates; Cytochrome P-450 CYP2E1 Substrates; Cytochrome P-4…
Pegfilgrastim	CSF3R	1	Adjuvants, Immunologic; Amino Acids, Peptides, and Proteins; Antineoplastic and Immunomodulating Agents; Biological Factors; Carbohydrates; Colony-Stimulating Factors; Cytokines; Glycoconjugates; Glycoproteins; Hematinics; Hematopoietic Cell Growth Factors; Intercellular Signaling Peptides and Proteins; Leukocyte Growth Factor; Peptides; Proteins
Aldesleukin	IL2RB	1	Adjuvants, Immunologic; Amino Acids, Peptides, and Proteins; Anti-HIV Agents; Anti-Infective Agents; Anti-Retroviral Agents; Antineoplastic Agents; Antineoplastic and Immunomodulating Agents; Antiviral Agents; Biological Factors; Chemical Actions and Uses; Cytochrome P-450 CYP2E1 Inhibitors; Cytochrome P-450 CYP3A Inhibitors; Cytochrome P-450 CYP3A4 Inhibitors; Cytochrome P-450 Enzyme Inhibitors;…
Somatotropin	GHR	1	Amino Acids, Peptides, and Proteins; Anterior Pituitary Lobe Hormones and Analogues; Chemical Actions and Uses; Growth Hormone; Hormones; Hormones, Hormone Substitutes, and Hormone Antagonists; Peptide Hormones; Peptides; Pharmacologic Actions; Physiological Effects of Drugs; Pituitary; Pituitary and Hypothalamic Hormones and Analogues; Pituitary Hormones; Pituitary Hormones, Anterior; Recombinan…
Filgrastim	CSF3R	1	Adjuvants, Immunologic; Amino Acids, Peptides, and Proteins; Antineoplastic and Immunomodulating Agents; Biological Factors; Carbohydrates; Chemical Actions and Uses; Colony-Stimulating Factors; Cytokines; Glycoconjugates; Glycoproteins; Granulocyte Colony-Stimulating Factor; Hematinics; Hematologic Agents; Hematopoietic Cell Growth Factors; Intercellular Signaling Peptides and Proteins; Leukocyt…
Glutathione	MMP9	1	Amino Acids, Peptides, and Proteins; Antidotes; Dietary Supplements; Oligopeptides; Peptides; Supplements
Phosphatidyl serine	PRKCA	1	Dietary Supplements; Supplements
Ampicillin	TEK	1	Amides; Aminopenicillins; Anti-Bacterial Agents; Anti-Infective Agents; Antibacterials for Systemic Use; Antiinfectives for Systemic Use; Aza Compounds; Azabicyclo Compounds; Beta-Lactam Antibacterials, Penicillins; beta-Lactams; Bicyclo Compounds; Bicyclo Compounds, Heterocyclic; Bridged Compounds; Chemical Actions and Uses; Heterocyclic Compounds; Heterocyclic Compounds, 1-Ring; Heterocyclic Co…
Framycetin	CXCR4	1	Aminoglycosides; Anti-Bacterial Agents; Anti-Infective Agents; Antiinfectives; Carbohydrates; Chemical Actions and Uses; Glycosides; Neomycin; Ophthalmologicals; Pharmacologic Actions; Sensory Organs; Therapeutic Uses
Alendronic acid	PTPRE	1	Bone Density Conservation Agents; Chemical Actions and Uses; Diphosphonates; Drugs Affecting Bone Structure and Mineralization; Drugs for Treatment of Bone Diseases; Musculo-Skeletal System; Organic Chemicals; Organophosphonates; Organophosphorus Compounds; Pharmacologic Actions; Physiological Effects of Drugs
Tretinoin	RARA	1	Alkenes; Anti-Acne Preparations; Anti-Acne Preparations for Topical Use; Antineoplastic Agents; Biological Factors; Carotenoids; Cell Stimulants and Proliferants; Chemical Actions and Uses; Cyclohexanes; Cyclohexenes; Cycloparaffins; Cytochrome P-450 CYP2A6 Substrates; Cytochrome P-450 CYP2B6 Substrates; Cytochrome P-450 CYP2C8 Substrates; Cytochrome P-450 CYP2C9 Substrates; Cytochrome P-450 CYP3…
Marimastat	MMP9	1	Amines; Carboxylic Acids; Chemical Actions and Uses; Enzyme Inhibitors; Hydroxy Acids; Hydroxylamines; Metalloendopeptidases, antagonists & inhibitors; Molecular Mechanisms of Pharmacological Action; Organic Chemicals; Pharmacologic Actions
Loperamide	CALM1	1	Alimentary Tract and Metabolism; Antidiarrhea Agents; Antidiarrheals; Antidiarrheals, Intestinal Antiinflammatory/antiinfective Agents; Antipropulsives; Calcium Channel Blockers; Chemical Actions and Uses; Cytochrome P-450 CYP2B6 Substrates; Cytochrome P-450 CYP2C8 Substrates; Cytochrome P-450 CYP2D6 Substrates; Cytochrome P-450 CYP3A4 Substrates; Gastrointestinal Agents; Heterocyclic Compounds; …
Ethinyl Estradiol	ESR1	1	BSEP/ABCB11 Inhibitors; Chemical Actions and Uses; Cytochrome P-450 CYP2C8 Inhibitors; Cytochrome P-450 CYP3A4 Substrates; Cytochrome P-450 Enzyme Inhibitors; Estradiol Congeners; Estrogen Contraceptives; Estrogenic Steroids, Alkylated; Estrogens; Genito Urinary System and Sex Hormones; Gonadal Hormones; Gonadal Steroid Hormones; Hormonal Contraceptives for Systemic Use; Hormones; Hormones, Hormo…
Isotretinoin	RARA	1	Alkenes; Anti-Acne Preparations; Anti-Acne Preparations for Systemic Use; Biological Factors; Carotenoids; Chemical Actions and Uses; Cyclohexanes; Cyclohexenes; Cycloparaffins; Dermatologic Agents; Dermatologicals; Hydrocarbons; Hydrocarbons, Acyclic; Hydrocarbons, Alicyclic; Hydrocarbons, Cyclic; Macrocyclic Compounds; Misc. Skin and Mucous Membrane Agents; Noxae; Organic Chemicals; Pharmacolog…
Isoprenaline	PIK3R1	1	Adrenergic Agents; Adrenergic Agonists; Adrenergic and Dopaminergic Agents; Adrenergic beta-Agonists; Alcohols; Amines; Amino Alcohols; Anti-Asthmatic Agents; Autonomic Agents; Beta2 Agonists; Biogenic Amines; Biogenic Monoamines; Bronchodilator Agents; Cardiac Stimulants Excl. Cardiac Glycosides; Cardiac Therapy; Cardiotonic Agents; Cardiovascular Agents; Cardiovascular System; Catecholamines; C…
Promethazine	CALM1	1	Amines; Anti-Allergic Agents; Antihistamines for Systemic Use; Antipruritics; Central Nervous System Depressants; Chemical Actions and Uses; Cytochrome P-450 CYP2B6 Substrates; Cytochrome P-450 CYP2C9 Inhibitors; Cytochrome P-450 CYP2D6 Inhibitors; Cytochrome P-450 CYP2D6 Inhibitors (weak); Cytochrome P-450 CYP2D6 Substrates; Cytochrome P-450 Enzyme Inhibitors; Dermatologic Agents; H2 Antagonists…
Nifedipine	CALM1	1	Calcium Channel Blockers; Calcium Channel Blockers (Dihydropyridine); Cardiovascular Agents; Cardiovascular System; Chemical Actions and Uses; Combined Inducers of CYP3A4 and P-glycoprotein; Combined Inhibitors of CYP3A4 and P-glycoprotein; Cytochrome P-450 CYP1A2 Inhibitors; Cytochrome P-450 CYP1A2 Inhibitors (weak); Cytochrome P-450 CYP1A2 Substrates; Cytochrome P-450 CYP2A6 Substrates; Cytochr…
Arsenic trioxide	AKT1	1	Anions; Antineoplastic Agents; Antineoplastic and Immunomodulating Agents; Chemical Actions and Uses; Cytochrome P-450 CYP3A Inhibitors; Cytochrome P-450 CYP3A4 Inhibitors; Cytochrome P-450 Enzyme Inhibitors; Electrolytes; Growth Inhibitors; Highest Risk QTc-Prolonging Agents; Hyperglycemia-Associated Agents; Hypotensive Agents; Inorganic Chemicals; Ions; Myelosuppressive Agents; Organic Chemical…
Phenobarbital	GRIN2D	1	Anticonvulsants; Barbiturates; Central Nervous System Agents; Central Nervous System Depressants; Chemical Actions and Uses; Chemically-Induced Disorders; Combined Inducers of CYP3A4 and P-glycoprotein; Cytochrome P-450 CYP1A2 Inducers; Cytochrome P-450 CYP1A2 Inducers (strong); Cytochrome P-450 CYP2A6 Inducers; Cytochrome P-450 CYP2A6 Inhibitors; Cytochrome P-450 CYP2B6 Inducers; Cytochrome P-45…
Fluoxymesterone	ESR1	1	3-Oxoandrosten (4) Derivatives; Anabolic Agents; Androgens; Androstanes; Androstenediols; Androstenes; Androstenols; Chemical Actions and Uses; Genito Urinary System and Sex Hormones; Hormones; Hormones, Hormone Substitutes, and Hormone Antagonists; Pharmacologic Actions; Physiological Effects of Drugs; Polycyclic Compounds; Sex Hormones and Modulators of the Genital System; Steroids; Steroids, F…
Insulin Detemir	INSR	1	Alimentary Tract and Metabolism; Amino Acids, Peptides, and Proteins; Blood Glucose Lowering Agents; Chemical Actions and Uses; Cytochrome P-450 CYP1A2 Inducers; Cytochrome P-450 Enzyme Inducers; Drugs Used in Diabetes; Hormones; Hormones, Hormone Substitutes, and Hormone Antagonists; Hypoglycemia-Associated Agents; Hypoglycemic Agents; Insulin Analog; Insulin, Long-Acting; Insulins; Insulins and…
Insulin Glulisine	INSR	1	Alimentary Tract and Metabolism; Amino Acids, Peptides, and Proteins; Blood Glucose Lowering Agents; Chemical Actions and Uses; Cytochrome P-450 CYP1A2 Inducers; Cytochrome P-450 Enzyme Inducers; Drugs Used in Diabetes; Hormones; Hormones, Hormone Substitutes, and Hormone Antagonists; Hypoglycemia-Associated Agents; Hypoglycemic Agents; Insulin Analog; Insulins; Insulins and Analogues; Insulins a…
Equilin	ESR1	1	17-Ketosteroids; Adrenal Cortex Hormones; Chemical Actions and Uses; Estradiol Congeners; Estranes; Estrenes; Gonadal Hormones; Gonadal Steroid Hormones; Hormones; Hormones, Hormone Substitutes, and Hormone Antagonists; Ketosteroids; Pharmacologic Actions; Physiological Effects of Drugs; Polycyclic Compounds; Steroids
Cholic Acid	ESRRG	1	Alimentary Tract and Metabolism; Bile Acid Preparations; Bile Acids and Salts; Bile and Liver Therapy; Bile Therapy; BSEP/ABCB11 Inhibitors; Cholanes; Cholic Acids; OATP1B1/SLCO1B1 Substrates; P-glycoprotein/ABCB1 Inducers; Polycyclic Compounds; Steroids
Citric Acid	SRC	1	Acid Preparations; Acids, Acyclic; Alimentary Tract and Metabolism; Anti-coagulant; Anticoagulants; Calcium Chelating Agents; Calculi Dissolution Agent; Carboxylic Acids; Chelating Agents; Chemical Actions and Uses; Citrates; Digestives, Incl. Enzymes; Hematologic Agents; Molecular Mechanisms of Pharmacological Action; Organic Chemicals; Pharmacologic Actions; Sequestering Agents; Specialty Uses …
Quinestrol	ESR1	1	Chemical Actions and Uses; Estradiol Congeners; Estrogenic Steroids, Alkylated; Estrogens; Ethinyl Estradiol; Gonadal Hormones; Gonadal Steroid Hormones; Hormones; Hormones, Hormone Substitutes, and Hormone Antagonists; Norpregnanes; Norpregnatrienes; Norsteroids; Pharmacologic Actions; Physiological Effects of Drugs; Polycyclic Compounds; Steroids
Permethrin	ESR1	1	Agrochemicals; Antiparasitic Products, Insecticides and Repellents; Chemical Actions and Uses; Cytochrome P-450 CYP2B6 Inducers; Cytochrome P-450 CYP2B6 Substrates; Cytochrome P-450 CYP3A4 Substrates; Cytochrome P-450 Enzyme Inducers; Ectoparasiticides, Incl. Scabicides; Ectoparasiticides, Incl. Scabicides, Insecticides and Repellents; Enzyme Inhibitors; Hydrocarbons; Insecticides; Molecular Mech…
Ospemifene	ESR1	1	Benzene Derivatives; Benzylidene Compounds; Cytochrome P-450 CYP2B6 Substrates; Cytochrome P-450 CYP2C19 Substrates; Cytochrome P-450 CYP2C9 Substrates; Cytochrome P-450 CYP2D6 Inhibitors; Cytochrome P-450 CYP2D6 Inhibitors (weak); Cytochrome P-450 CYP3A4 Substrates; Cytochrome P-450 Enzyme Inhibitors; Estrogen Agonist/Antagonist; Genito Urinary System and Sex Hormones; Hydrocarbons; Hydrocarbons…
Tamibarotene	RARA	1	Acids, Carbocyclic; Benzene Derivatives; Carboxylic Acids; Hydrocarbons; Hydrocarbons, Aromatic; Hydrocarbons, Cyclic; Naphthalenes; Organic Chemicals; Polycyclic Compounds; Polycyclic Hydrocarbons, Aromatic
Inotuzumab ozogamicin	CD22	1	Amino Acids, Peptides, and Proteins; Antibodies; Antibodies, Monoclonal; Antineoplastic Agents; Blood Proteins; CD22-directed Immunoconjugate; Globulins; Immunoglobulins; Immunoproteins; P-glycoprotein/ABCB1 Substrates; Proteins; Serum Globulins
Methyltestosterone	ESR1	1	3-Oxoandrosten (4) Derivatives; Anabolic Agents; Androgens; Androstanes; Androstenes; Androstenols; Antineoplastic Agents; Antineoplastic Agents, Hormonal; Chemical Actions and Uses; Cytochrome P-450 CYP2B6 Substrates; Cytochrome P-450 CYP3A4 Substrates; Genito Urinary System and Sex Hormones; Gonadal Hormones; Gonadal Steroid Hormones; Hormones; Hormones, Hormone Substitutes, and Hormone Antagon…
Flavone	ESRRA	1	Benzopyrans; Chromones; Flavones; Flavonoids; Heterocyclic Compounds; Heterocyclic Compounds, 1-Ring; Heterocyclic Compounds, 2-Ring; Pyrans
Cholecystokinin	PRKCB	1	Amino Acids, Peptides, and Proteins; Chemical Actions and Uses; Cholagogues and Choleretics; Diagnostic Agents; Gastrointestinal Agents; Gastrointestinal Hormones; Hormones; Hormones, Hormone Substitutes, and Hormone Antagonists; Peptides; Pharmacologic Actions; Physiological Effects of Drugs; Tests for Pancreatic Function; Therapeutic Uses
Peginesatide	EPOR	1	Alcohols; Amino Acids, Peptides, and Proteins; Antianemic Preparations; Biomedical and Dental Materials; Blood and Blood Forming Organs; Chemical Actions and Uses; Ethylene Glycols; Glycols; Macromolecular Substances; Manufactured Materials; Organic Chemicals; Polymers; Specialty Uses of Chemicals; Technology, Industry, and Agriculture
Magnesium acetate tetrahydrate	GRIN2D	1	nan
Potassium nitrate	MUC1	1	Acids; Acids, Noncarboxylic; Anions; Chemical Actions and Uses; Electrolytes; Explosive Agents; Inorganic Chemicals; Ions; Nitric Acid; Nitrogen Compounds; Organic Chemicals; Specialty Uses of Chemicals
Vitamin D	VDR	1	Bone Density Conservation Agents; Chemical Actions and Uses; Diet, Food, and Nutrition; Food; Food and Beverages; Growth Substances; Micronutrients; Pharmacologic Actions; Physiological Effects of Drugs; Physiological Phenomena; Polycyclic Compounds; Secosteroids; Steroids; Vitamin D; Vitamins
Icotinib	EGFR	1	Crown Compounds; Cytochrome P-450 CYP1A2 Substrates; Cytochrome P-450 CYP3A4 Substrates; Ethers; Ethers, Cyclic; Heterocyclic Compounds; Heterocyclic Compounds, 2-Ring; Macrocyclic Compounds; Organic Chemicals; Polycyclic Compounds
Diacerein	NR1H2	1	Anthracenes; Anti-Inflammatory Agents; Antiinflammatory and Antirheumatic Products; Antiinflammatory and Antirheumatic Products, Non-Steroids; Chemical Actions and Uses; Cytochrome P-450 CYP1A2 Inhibitors; Cytochrome P-450 CYP2C9 Inhibitors; Cytochrome P-450 CYP2D6 Inhibitors; Cytochrome P-450 CYP2E1 Inhibitors; Cytochrome P-450 CYP3A Inhibitors; Cytochrome P-450 Enzyme Inhibitors; Hydrocarbons; …
Ibalizumab	CXCR4	1	Amino Acids, Peptides, and Proteins; Antibodies; Blood Proteins; Globulins; HIV Fusion Inhibitors; Immunoglobulins; Immunoproteins; Proteins; Serum Globulins
Fluciclovine (18F)	GRIN2D	1	Amino Acids, Peptides, and Proteins; Cycloparaffins; Hydrocarbons; Hydrocarbons, Alicyclic; Hydrocarbons, Cyclic; Macrocyclic Compounds; Organic Chemicals; P-glycoprotein/ABCB1 Substrates; Polycyclic Compounds; Radioactive Diagnostic Agent
Lipegfilgrastim	CSF3R	1	Adjuvants, Immunologic; Amino Acids, Peptides, and Proteins; Antineoplastic and Immunomodulating Agents; Biological Factors; Carbohydrates; Colony-Stimulating Factors; Cytokines; Glycoconjugates; Glycoproteins; Hematopoietic Cell Growth Factors; Intercellular Signaling Peptides and Proteins; Peptides; Proteins
Tisagenlecleucel	CD19	1	nan
